# Supplementary material for: Slowdown of growth controls cellular differentiation
Source: Mol Syst Biol. 2016 May 23;12(5):871. doi: 10.15252/msb.20156691 (PMC5289222; doi:10.15252/msb.20156691)
Supplement: Supplementary file 3 — Source Data for Expanded View and Appendix [file MSB-12-871-s008.zip]

Archive with 5 entries (5 files):
- Source_data_Appendix_figure_S1.xlsx
- Source_data_fig_EV1.xlsx
- Source_data_fig_EV3.xlsx
- Source_data_fig_EV5.xlsx
- Source_data_fig_EV6.xlsx
