# Supplementary material for: Slowdown of growth controls cellular differentiation
Source: Mol Syst Biol. 2016 May 23;12(5):871. doi: 10.15252/msb.20156691 (PMC5289222; doi:10.15252/msb.20156691)
Supplement: Supplementary file 3 — Source Data for Expanded View and Appendix [file MSB-12-871-s008.zip › Source_data_Appendix_figure_S1.xlsx]

## Sheet: Sheet1
Wildtype in RM					Wildtype in RM + 0.025% Glucose
Birth Time Bin (hrs)	Mean Growth Rate (hr-1)	Growth Std. Dev			Birth Time Bin (hrs)	Mean Growth Rate (hr-1)	Growth Std. Dev
2	0.3256	0.1239			2	0.5608	0.0721
4	0.2658	0.1242			4	0.2922	0.1447
6	0.231	0.0912			6	0.1233	0.0961
8	0.169	0.0695			8	0.0878	0.0456
10	0.1339	0.069			10	0.0845	0.0353
12	0.1306	0.0638			12	0.0849	0.0343
14	0.115	0.0654			14	0.0922	0.033
16	0.1147	0.0622			16	0.1	0.0468
18	0.0928	0.0423			18	0.0843	0.0478
20	0.104	0.0539			20	0.108	0.0517
22	0.0949	0.0489			22	0.108	0.0517
24	0.0905	0.0328
26	0.0979	0.0414
28	0.118	0.0394
30	0.1241	0.0364
