# Supplementary material for: Slowdown of growth controls cellular differentiation
Source: Mol Syst Biol. 2016 May 23;12(5):871. doi: 10.15252/msb.20156691 (PMC5289222; doi:10.15252/msb.20156691)
Supplement: Supplementary file 3 — Source Data for Expanded View and Appendix [file MSB-12-871-s008.zip › Source_data_fig_EV1.xlsx]

## Sheet: Fig. EV1A-C
Fig. EV1A-C
Time (hr)	Cell Length	Mean Growth Rate (hr-1)	Cell Cycle #	P0F-YFP Fl. (au)	P0F-YFP Promoter Activity (au)
0	0.2	0.2549	1	0.7226
0.3333	0.2161	0.2549	1	0.7076	0.2116
0.6667	0.2419	0.2549	1	0.6808	0.1706
1	0.264	0.2549	1	0.653	0.1582
1.3333	0.2755	0.2549	1	0.6315	0.1673
1.6667	0.3114	0.2549	1	0.6201	0.19
2	0.3396	0.2549	1	0.6228	0.2281
2.3333	0.3626	0.2549	1	0.6326	0.2506
2.6667	0.2102	0.2762	2	0.6354	0.1731
3	0.2409	0.2762	2	0.6134	0.1378
3.3333	0.2498	0.2762	2	0.5824	0.2713
3.6667	0.2892	0.2762	2	0.5998	0.3064
4	0.3185	0.2762	2	0.6267	0.3471
4.3333	0.3285	0.2762	2	0.6638	0.3984
4.6667	0.3653	0.2762	2	0.7133	0.1816
5	0.1911	0.2203	3	0.7317	0.17
5.3333	0.2177	0.2203	3	0.7141	0.2316
5.6667	0.2376	0.2203	3	0.6945	0.4461
6	0.2565	0.2203	3	0.6976	0.5447
6.3333	0.2931	0.2203	3	0.7718	0.6245
6.6667	0.319	0.2203	3	0.8709	0.5651
7	0.3225	0.2203	3	0.9861	0.4124
7.3333	0.343	0.2203	3	1.0692	0.3448
7.6667	0.3608	0.2203	3	1.0925	0.3119
8	0.3756	0.2203	3	1.0908	0.3394
8.3333	0.419	0.2203	3	1.0783	0.1767
8.6667	0.4285	0.2203	3	1.0763	0.1713
9	0.2352	0.114	4	1.0695	0.1522
9.3333	0.2416	0.114	4	1.0521	0.0984
9.6667	0.2633	0.114	4	1.0342	0.2475
10	0.28	0.114	4	1.0111	0.6084
10.3333	0.2866	0.114	4	0.9718	0.877
10.6667	0.3008	0.114	4	0.9849	1.0801
11	0.2993	0.114	4	1.1174	1.0298
11.3333	0.3037	0.114	4	1.3301	0.7506
11.6667	0.3109	0.114	4	1.5952	0.377
12	0.3293	0.114	4	1.8246	0.1726
12.3333	0.3352	0.114	4	1.9446	0.1207
12.6667	0.3546	0.114	4	1.9316	-0.0785
13	0.3788	0.114	4	1.8513	0.1139
13.3333	0.3856	0.114	4	1.7595	0.1435
13.6667	0.1971	0.0831	5	1.6421	0.3448
14	0.2335	0.0831	5	1.5157	0.6882
14.3333	0.2408	0.0831	5	1.4612	1.1185
14.6667	0.235	0.0831	5	1.4198	1.205
15	0.2526	0.0831	5	1.4481	1.0447
15.3333	0.251	0.0831	5	1.589	0.7527
15.6667	0.2845	0.0831	5	1.8649	0.406
16	0.2972	0.0831	5	2.1527	0.1296
16.3333	0.2985	0.0831	5	2.3695	0.13
16.6667	0.3026	0.0831	5	2.4758	0.1237
17	0.3225	0.0831	5	2.46	0.1517
17.3333	0.314	0.0831	5	2.353	0.1541
17.6667	0.313	0.0831	5	2.2527	0.0814
18	0.3044	0.0831	5	2.1564	-0.1184
18.3333	0.3116	0.0831	5	2.0754
18.6667	0.3087	0.0831	5	2
19	0.3071	0.0831	5	1.9051
19.3333	0.3158	0.0831	5	1.7493

## Sheet: Fig. EV1D-F
Fig. EV1D-F
Time (hr)	Cell Length	Mean Growth Rate (hr-1)	Cell Cycle #	Phsp-YFP Fl. (au)	Phsp-YFP Promoter Activity (au)
0	1.6667	0.4307	1	1.3285
0.3333	1.8411	0.4307	1	1.4541	0.9101
0.6667	0.8908	0.3343	2	1.5673	0.9015
1	1.0284	0.3343	2	1.6682	0.8873
1.3333	1.0718	0.3343	2	1.7567	0.8674
1.6667	1.083	0.3343	2	1.8328	0.8418
2	1.1945	0.3343	2	1.932	0.8106
2.3333	1.2731	0.3343	2	2.0012	0.7448
2.6667	1.3531	0.3343	2	2.0344	0.6889
3	1.4272	0.3343	2	2.0121	0.6635
3.3333	1.5802	0.3343	2	1.9743	0.6727
3.6667	1.6968	0.3343	2	1.9355	0.7383
4	1.9287	0.3343	2	1.9305	0.8333
4.3333	1.0889	0.4092	3	1.9598	0.9526
4.6667	1.2587	0.4092	3	1.9984	1.0454
5	1.3415	0.4092	3	2.0678	1.0978
5.3333	1.4692	0.4092	3	2.1484	1.0971
5.6667	1.6013	0.4092	3	2.2275	1.0553
6	1.7217	0.4092	3	2.2928	1.0127
6.3333	1.9202	0.4092	3	2.3551	0.9948
6.6667	1.0473	0.2935	4	2.4415	0.9979
7	1.1681	0.2935	4	2.5116	1.0237
7.3333	1.2431	0.2935	4	2.5605	1.0929
7.6667	1.3581	0.2935	4	2.6014	1.2038
8	1.3885	0.2935	4	2.6533	1.3394
8.3333	1.5802	0.2935	4	2.7314	1.4666
8.6667	1.6048	0.2935	4	2.8551	1.5856
9	1.6711	0.2935	4	2.9802	1.6739
9.3333	1.8241	0.2935	4	3.1329	1.738
9.6667	1.9282	0.2935	4	3.3371	1.765
10	1.045	0.2061	5	3.6086	1.7385
10.3333	1.2094	0.2061	5	3.8585	1.6685
10.6667	1.1858	0.2061	5	4.1159	1.6037
11	1.2694	0.2061	5	4.3307	1.5308
11.3333	1.263	0.2061	5	4.5419	1.4872
11.6667	1.4305	0.2061	5	4.7045	1.4396
12	1.4453	0.2061	5	4.8399	1.4441
12.3333	1.5717	0.2061	5	4.9104	1.5041
12.6667	1.5744	0.2061	5	4.9602	1.5884
13	1.7267	0.2061	5	5	1.6782
13.3333	1.7655	0.2061	5	5.0599	1.7744
13.6667	1.8168	0.2061	5	5.1052	1.8658
14	1.8578	0.2061	5	5.1829	1.9404
14.3333	1.9773	0.2061	5	5.2595	1.9652
14.6667	2.0155	0.2061	5	5.4132	1.9564
15	2.1349	0.2061	5	5.5908	1.9111
15.3333	1.1269	0.1708	6	5.7434	1.8756
15.6667	1.2337	0.1708	6	5.9115	1.8297
16	1.2427	0.1708	6	6.1	1.7704
16.3333	1.2788	0.1708	6	6.2816	1.742
16.6667	1.4215	0.1708	6	6.4349	1.7259
17	1.4454	0.1708	6	6.537	1.7533
17.3333	1.4927	0.1708	6	6.6078	1.767
17.6667	1.617	0.1708	6	6.6718	1.7891
18	1.6217	0.1708	6	6.7369	1.8034
18.3333	1.6925	0.1708	6	6.7826	1.8302
18.6667	1.7332	0.1708	6	6.7974	1.8902
19	1.7606	0.1708	6	6.8491	1.9313
19.3333	1.8474	0.1708	6	6.915	1.9877
19.6667	1.8974	0.1708	6	6.963	1.9939
20	1.9872	0.1708	6	7.0524	1.9713
20.3333	2.0314	0.1708	6	7.0885	1.9158
20.6667	2.1188	0.1708	6	7.1632	1.8185
21	1.0848	0.1015	7	7.3097	1.743
21.3333	1.1232	0.1015	7	7.4746	1.711
21.6667	1.133	0.1015	7	7.6787	1.7129
22	1.1769	0.1015	7	7.9076	1.7635
22.3333	1.1915	0.1015	7	8.0587	1.8192
22.6667	1.2453		7	8.1736	1.8809
23	1.3421		7	8.1804	1.8913
23.3333	1.4442		7	8.2197	1.8821
23.6667	1.4726		7	8.2181	1.8533
24	1.4709		7	8.2846	1.8049
24.3333	1.5554		7	8.407	1.737
24.6667	1.4989		7	8.5581
25	1.4824		7	8.6276
25.3333	1.5739		7	8.6883
25.6667	1.5362		7	8.7401
26	1.5834		7	8.783
26.3333	1.6586		7	8.8171

## Sheet: Fig. EV1G
Fig. EV1G
Growth Rate (hr-1)	Growth Rate (rank)	Peak P0F-YFP Promoter Activity (au)	Peak P0F-YFP Promoter Activity (rank)	Cellfates (veg=0, spore=1)
0.4343	90	0.3362	15	0
0.4139	88	0.3114	12	0
0.142	31	0.4557	36	1
0.4344	91	0.3004	11	0
0.3848	83.5	0.3416	17	0
0.2966	71	0.5118	45	0
0.2644	67	0.7498	75	1
0.0819	8	0.9252	91	1
0.2228	58	0.4499	34	0
0.278	69	0.5279	47	0
0.133	29	0.8231	84	1
0.1209	24	1.118	93	1
0.1976	51	0.8028	83	1
0.0919	12	0.7802	80	1
0.1777	43	0.7225	72	0
0.2526	66	0.5957	53	0
0.1832	48	0.8371	86	1
0.4687	94	0.2915	10	0
0.363	80	0.2258	3	0
0.3986	87	0.4007	24	0
0.2796	70	0.7576	76	0
0.1685	40	0.7832	81	1
0.354	79	0.5043	44	0
0.3447	78	0.5504	49	0
0.1268	25	0.8431	87	1
0.1542	33	1.2357	94	1
0.2318	60	0.8551	88	1
0.309	72	0.4863	40	0
0.1135	22	0.6971	71	1
0.2505	64	0.6111	54	0
0.2379	61	0.5236	46	0
0.1313	27	0.7694	79	1
0.0658	2	0.9279	92	1
0.223	59	0.5444	48	0
0.2161	56	0.6891	69	1
0.1767	42	0.4939	43	0
0.0843	9	0.8026	82	1
0.1369	30	0.758	78	1
0.055	1	0.3379	16	0
0.4472	92	0.4024	26	0
0.1721	41	0.6765	67	1
0.2052	54	0.636	59	1
0.3848	83.5	0.2626	7	0
0.1968	50	0.5842	52	1
0.3434	77	0.2767	9	0
0.1809	47	0.4564	37	1
0.3413	76	0.4415	31	0
0.2001	52	0.4801	38	0
0.2487	63	0.4817	39	0
0.2516	65	0.4443	32	0
0.2186	57	0.3728	21	0
0.0869	11	0.6423	62	1
0.1565	36	0.4485	33	0
0.1561	35	0.6946	70	0
0.1806	46	0.4017	25	0
0.178	44	0.6715	66	0
0.1063	17	0.6263	58	1
0.1591	37.5	0.3752	22	0
0.0957	13	0.386	23	0
0.098	14	0.5594	50	1
0.3677	81	0.2409	5	0
0.3985	86	0.2213	2	0
0.3698	82	0.2181	1	0
0.2683	68	0.3325	14	0
0.3178	73	0.3642	18	0
0.1841	49	0.5629	51	1
0.2043	53	0.6228	57	1
0.0705	3	0.7338	73	1
0.1082	18	0.6167	55	1
0.1645	39	0.6482	63	0
0.1026	15	0.9112	90	1
0.0736	4	0.7578	77	1
0.1199	23	0.8253	85	0
0.0798	7	0.3701	20	1
0.1111	19	0.3174	13	1
0.3944	85	0.3664	19	0
0.1591	37.5	0.6379	61	1
0.4218	89	0.4885	41	0
0.214	55	0.6589	65	1
0.0856	10	0.6826	68	1
0.1062	16	0.4888	42	1
0.1327	28	0.7431	74	1
0.467	93	0.2441	6	0
0.325	74	0.2662	8	0
0.0739	5	0.4538	35	1
0.2463	62	0.4207	27	0
0.1285	26	0.4232	29	1
0.0779	6	0.6519	64	1
0.1803	45	0.4222	28	0
0.148	32	0.8855	89	0
0.1115	20	0.6194	56	0
0.3295	75	0.2358	4	0
0.1555	34	0.6362	60	1
0.1125	21	0.4272	30	1

## Sheet: Fig. EV1H
Fig. EV1H
Growth Rate (hr-1)	Division Length (um)
0.7612	6.6856
0.8429	6.1648
0.7991	6.2781
0.227	4.5582
0.8615	4.671
0.7929	4.9008
0.35	4.1669
0.4292	4.442
0.6955	4.252
0.5027	4.4583
0.8344	4.615
0.5983	4.3649
0.5061	4.9775
0.7731	5.6663
0.4157	3.3448
0.3854	4.0232
0.1901	4.0345
0.3913	3.8002
0.4544	4.5832
0.3873	4.7469
0.3937	4.4667
0.2831	4.5592
0.3935	4.1538
0.2598	3.9925
0.1755	3.8102
0.1342	4.0507
0.1737	4.2336
0.1299	3.745
0.1888	3.5734
0.0665	3.9355
0.072	3.634
0.2183	3.3185
0.1956	3.6138
0.2213	3.7738
0.2483	3.6293
0.2365	3.1438
0.244	3.0674
0.051	3.3216
0.0502	4.2539
0.0518	3.1905
0.048	3.1744
0.0611	3.1428
0.0653	3.761
0.0794	3.7035
0.9241	6.2847
0.6744	5.8424
0.6622	5.298
0.4447	4.1855
0.7254	4.4839
0.589	5.0988
0.6054	4.913
0.8088	5.3311
0.4938	4.6458
0.741	4.6584
0.5973	5.0278
0.3538	4.632
0.4987	5.3008
0.2966	4.3502
0.2921	4.1426
0.3588	4.1699
0.3275	4.22
0.1051	4.4325
0.2506	4.1095
0.0726	5.0397
0.1755	3.761
0.1455	5.0525
0.1534	3.8612
0.2021	3.7581
0.9891	3.2447
0.1485	3.6046
0.176	3.2398
0.1649	4.1589
0.1187	3.5018
0.1192	3.3415
0.1397	3.5934
0.0568	3.5896
0.0936	3.8967
0.0528	3.4352
0.0519	4.0796
0.0688	3.2007
0.0578	3.9711
0.0532	4.3775
0.0613	3.9929
0.0675	3.3295
0.0839	3.7472
10.0819	3.20074
11.9892	3.97114
13.0344	4.3775
11.3042	3.99292
10.2749	3.3295
8.2662	3.74722

## Sheet: Fig. EV1I
Fig. EV1I
Growth Rate (hr-1)	Trep, duration of DNA replication (hrs)
0.1837	1.0833
0.2373	1.4167
0.1837	1.0833
0.211	2.0833
0.1388	2.0833
0.1837	1.0833
0.2373	1.75
0.1632	1.4167
0.1837	1.0833
0.2373	1.75
0.1632	1.4167
0.1837	1.0833
0.211	2.0833
0.1388	2.0833
0.1359	3.0833
0.1837	1.0833
0.211	2.0833
0.1388	2.0833
0.1359	3.0833
0.1071	3.0833
0.1837	1.0833
0.211	2.0833
0.1388	2.0833
0.1359	3.0833
0.1071	3.0833
0.0847	3.0833
0.1837	1.0833
0.211	2.0833
0.1388	2.0833
0.1359	3.0833
0.1071	3.0833
0.0847	3.0833
0.2249	1.75
0.2249	1.75
0.2353	1.75
0.2353	1.75
0.1314	2.4167
0.1314	2.4167
0.1668	1.4167
0.1668	1.4167
0.2539	1.4167
0.236	2.4167
0.236	2.4167
0.2539	1.4167
0.2027	2.0833
0.236	2.4167
0.2194	1.0833
0.1476	2.4167
0.236	2.4167
0.2194	1.0833
0.1688	2.75
0.2615	1.4167
0.1894	1.0833
0.1178	2.0833
0.2615	1.4167
0.1894	1.0833
0.1178	2.0833
0.2615	1.4167
0.1894	1.0833
0.1347	1.4167
0.2615	1.4167
0.1894	1.0833
0.1347	1.4167
0.2615	1.4167
0.1966	1.75
0.139	2.4167
0.1247	3.4167
0.2615	1.4167
0.1966	1.75
0.139	2.4167
0.2615	1.4167
0.1966	1.75
0.0985	2.4167
0.2615	1.4167
0.1966	1.75
0.0985	2.4167
0.1032	2.75
0.236	2.4167
0.2194	1.0833
0.1688	2.75
0.1226	1.4167
0.236	2.4167
0.2194	1.0833
0.1688	2.75
0.1226	1.4167
0.2539	1.4167
0.2027	2.0833
0.2539	1.4167
0.2027	2.0833
0.236	2.4167
0.2194	1.0833
0.1476	2.4167
0.1061	2.4167
0.236	2.4167
0.2194	1.0833
0.1476	2.4167
0.1061	2.4167
0.2566	1.75
0.2566	1.75
0.2557	2.0833
0.2557	2.0833
0.1934	1.4167
0.2557	2.0833
0.1934	1.4167
0.2583	2.0833
0.2583	2.0833
0.2583	2.0833
0.2196	1.75
0.194	1.4167
0.2098	1.4167
0.2098	1.4167
0.2062	2.0833
0.2098	1.4167
0.2062	2.0833
0.2098	1.4167
0.1467	2.4167
0.2098	1.4167
0.1467	2.4167
0.1123	2.75
0.2098	1.4167
0.1467	2.4167
0.1123	2.75
0.1753	1.4167
0.2493	1.4167
0.2493	1.4167
0.2493	1.4167
0.2613	1.0833
0.2493	1.4167
0.2613	1.0833
0.1753	1.4167
0.2103	1.0833
0.1753	1.4167
0.1716	1.75
0.1716	1.75
0.2396	1.75
0.1716	1.75
0.2396	1.75
0.1842	2.4167
0.1716	1.75
0.2396	1.75
0.1716	1.75
0.2396	1.75
0.1201	2.0833
0.1716	1.75
0.2396	1.75
0.1201	2.0833
0.2237	1.75
0.2237	1.75
0.1419	1.4167
0.2237	1.75
0.1419	1.4167
0.1624	1.4167
0.1624	1.4167
0.1624	1.4167
0.1403	4.0833
0.1624	1.4167
0.1403	4.0833
0.1098	3.0833
0.2237	1.75
0.277	1.0833
0.2237	1.75
0.277	1.0833
0.1931	1.0833
0.1931	1.0833
0.1931	1.0833
0.1853	1.0833
0.1284	2.75
0.1931	1.0833
0.1853	1.0833
0.1284	2.75
0.1931	1.0833
0.1853	1.0833
0.1363	2.4167
0.1931	1.0833
0.1853	1.0833
0.1363	2.4167
0.2262	1.75
0.2262	1.75
