# Supplementary material for: Slowdown of growth controls cellular differentiation
Source: Mol Syst Biol. 2016 May 23;12(5):871. doi: 10.15252/msb.20156691 (PMC5289222; doi:10.15252/msb.20156691)
Supplement: Supplementary file 3 — Source Data for Expanded View and Appendix [file MSB-12-871-s008.zip › Source_data_fig_EV3.xlsx]

## Sheet: Fig. EV3A
Fig. EV3A
Mother Cell Growth Rate (hr-1)	Daughter Cell Growth Rate (hr-1)	Cellfate (veg=0, spore=1)
0.3593	0.2955	0
0.3593	0.5647	0
0.5647	0.6306	0
0.5647	0.6628	0
0.2955	0.3641	0
0.2955	0.6008	0
0.6306	0.4101	0
0.6628	0.3635	0
0.6628	0.4075	0
0.6008	0.4943	0
0.6008	0.5064	0
0.3641	0.3069	0
0.3641	0.2246	0
0.3635	0.2872	0
0.2872	0.2269	0
0.2246	0.0349	0
0.2246	0.183	0
0.398	0.5795	0
0.398	0.6331	0
0.6331	0.4388	0
0.6331	0.3928	0
0.5795	0.478	0
0.5795	0.4597	0
0.4388	0.3951	0
0.4388	0.3862	0
0.478	0.2637	0
0.4597	0.3637	0
0.4597	0.3551	0
0.3928	0.3065	0
0.3951	0.297	0
0.3551	0.249	0
0.249	0.1645	0
0.2475	0.1069	0
0.2475	0.4954	0
0.4954	0.4429	0
0.4954	0.4683	0
0.4429	0.3465	0
0.4429	0.5359	0
0.4683	0.2737	0
0.4683	0.2782	0
0.5359	0.5539	0
0.2737	0.3493	0
0.2782	0.088	0
0.2782	0.2189	0
0.5539	0.5799	0
0.1069	0.471	0
0.471	0.1541	0
0.471	0.1044	0
0.2189	0.2138	0
0.2189	0.1573	0
0.1573	0.3618	0
0.3618	0.1796	0
0.088	0.176	0
0.088	0.1108	0
0.176	0.185	0
0.176	0.138	0
0.1108	0.1104	0
0.1108	0.137	0
0.1796	0.1798	0
0.1796	0.2152	0
0.138	0.1063	0
0.2152	0.1318	0
0.2152	0.1697	0
0.185	0.2116	0
0.1697	0.1604	0
0.1697	0.1522	0
0.1318	0.1274	0
0.1604	0.1162	0
0.1162	0.1122	0
0.2756	0.5448	0
0.2756	0.5512	0
0.5448	0.4955	0
0.5448	0.3942	0
0.5512	0.4361	0
0.4361	0.3964	0
0.3942	0.2505	0
0.3964	0.1698	0
0.2505	0.2622	0
0.2505	0.2378	0
0.1698	0.2579	0
0.2378	0.1986	0
0.2378	0.186	0
0.186	0.1654	0
0.1654	0.2847	0
0.1654	0.1993	0
0.2847	0.1819	0
0.1946	0.1931	0
0.1946	0.1048	0
0.1931	0.2901	0
0.1048	0.2773	0
0.2901	0.2003	0
0.2773	0.2953	0
0.2953	0.2816	0
0.2816	0.1903	0
0.1903	0.1554	0
0.1554	0.1303	0
0.1303	0.1161	0
0.3355	0.686	0
0.3355	0.1893	0
0.686	0.5416	0
0.686	0.4251	0
0.1893	0.3367	0
0.1893	0.2947	0
0.3367	0.2738	0
0.3367	0.2597	0
0.2738	0.1638	0
0.1771	0.3989	0
0.1771	0.3696	0
0.3696	0.3073	0
0.3696	0.2891	0
0.3073	0.2174	0
0.2891	0.4054	0
0.1335	0.3409	0
0.1335	0.2835	0
0.3409	0.4717	0
0.3409	0.4377	0
0.2835	0.3602	0
0.2835	0.4107	0
0.4717	0.3476	0
0.4717	0.3465	0
0.4377	0.2468	0
0.4377	0.3624	0
0.4107	0.2738	0
0.3602	0.2799	0
0.3465	0.304	0
0.3476	0.3227	0
0.3624	0.2262	0
0.3227	0.2367	0
0.3227	0.269	0
0.304	0.4476	0
0.2262	0.1688	0
0.4476	0.2104	0
0.1066	0.0938	0
0.0938	0.2857	0
0.0938	0.0443	0
0.2857	0.37	0
0.2857	0.3809	0
0.37	0.1912	0
0.3809	0.2249	0
0.3627	0.5916	0
0.3627	0.6543	0
0.6543	0.5328	0
0.6543	0.5528	0
0.5916	0.5664	0
0.5916	0.4746	0
0.5528	0.38	0
0.4746	0.6339	0
0.5664	0.3645	0
0.38	0.2438	0
0.3645	0.2786	0
0.2438	0.1982	0
0.6306	0.1721	1
0.4101	0.1038	1
0.4101	0.1074	1
0.5064	0.1551	1
0.5064	0.1378	1
0.3635	0.1211	1
0.4943	0.1551	1
0.4943	0.1426	1
0.3069	0.0713	1
0.3069	0.1041	1
0.2872	0.1189	1
0.2269	0.0652	1
0.2269	0.0673	1
0.183	0.0603	1
0.183	0.0679	1
0.478	0.1592	1
0.3928	0.0731	1
0.3951	0.1043	1
0.3637	0.0755	1
0.3862	0.0772	1
0.3862	0.0898	1
0.3551	0.0881	1
0.2637	0.0711	1
0.2637	0.0975	1
0.3065	0.0954	1
0.297	0.1266	1
0.297	0.0639	1
0.1645	0.0412	1
0.1645	0.0444	1
0.5359	0.1465	1
0.2737	0.1634	1
0.3465	0.0539	1
0.3465	0.0631	1
0.5539	0.1998	1
0.5799	0.2063	1
0.3493	0.0739	1
0.3493	0.1292	1
0.1069	0.0405	1
0.2138	0.1451	1
0.2138	0.1033	1
0.1573	0.1329	1
0.3618	0.1115	1
0.138	0.062	1
0.185	0.0918	1
0.1798	0.1587	1
0.1798	0.0846	1
0.2116	0.1171	1
0.1104	0.0656	1
0.1104	0.0609	1
0.137	0.105	1
0.137	0.1521	1
0.1318	0.2298	1
0.1063	0.1815	1
0.1063	0.1319	1
0.1522	0.1299	1
0.1522	0.1479	1
0.1604	0.1929	1
0.1274	0.1076	1
0.1162	0.1283	1
0.1122	0.1973	1
0.1122	0.2999	1
0.5512	0.1323	1
0.4955	0.1211	1
0.4955	0.0549	1
0.4361	0.0835	1
0.3942	0.0453	1
0.3964	0.1133	1
0.2622	0.1027	1
0.2622	0.0671	1
0.2579	0.1011	1
0.2579	0.0539	1
0.1986	0.1165	1
0.1986	0.0918	1
0.186	0.0501	1
0.2847	0.1908	1
0.1993	0.0915	1
0.1993	0.1255	1
0.1819	0.2245	1
0.1819	0.1812	1
0.1931	0.096	1
0.1048	0.1161	1
0.2901	0.1568	1
0.2773	0.1797	1
0.2003	0.0995	1
0.2953	0.0814	1
0.2816	0.1335	1
0.1903	0.0684	1
0.1554	0.1366	1
0.1303	0.1554	1
0.1161	0.1159	1
0.1161	0.1489	1
0.5416	0.1176	1
0.5416	0.1015	1
0.4251	0.1051	1
0.4251	0.0762	1
0.2947	0.1543	1
0.2947	0.1203	1
0.1638	0.0949	1
0.1638	0.0701	1
0.3989	0.1153	1
0.3989	0.0884	1
0.3073	0.1261	1
0.2891	0.1633	1
0.4054	0.1441	1
0.4054	0.1881	1
0.2174	0.121	1
0.2174	0.1346	1
0.4107	0.1219	1
0.3602	0.109	1
0.3465	0.0934	1
0.3476	0.0649	1
0.3624	0.0844	1
0.2799	0.1	1
0.2799	0.1047	1
0.2468	0.0529	1
0.2468	0.0605	1
0.2738	0.0427	1
0.2738	0.0993	1
0.304	0.1414	1
0.4476	0.1268	1
0.269	0.0735	1
0.2367	0.0985	1
0.2367	0.0821	1
0.1688	0.1105	1
0.1688	0.0777	1
0.1066	0.0726	1
0.37	0.0998	1
0.3809	0.1412	1
0.2249	0.1051	1
0.2249	0.101	1
0.1912	0.0654	1
0.5328	0.1169	1
0.5328	0.1985	1
0.5528	0.1498	1
0.4746	0.0921	1
0.5664	0.1119	1
0.6339	0.2005	1
0.6339	0.1464	1
0.38	0.1128	1
0.3645	0.0935	1
0.2786	0.0834	1
0.2786	0.0521	1
0.2438	0.0829	1
0.1982	0.0409	1

## Sheet: Fig. EV3B
Fig. EV3B
Daughter 1 Cell Growth Rate (hr-1)	Daughter 2 Cell Growth Rate (hr-1)	Cellfate Daughter 1 (veg=0, spore=1)	Cellfate Daughter 2 (veg=0, spore=1)
0.2955	0.6306	0	0
0.3636	0.4943	0	0
0.5648	0.6628	0	0
0.6007	0.4102	0	0
0.4074	0.5064	0	0
0.2269	0.1829	0	0
0.5795	0.4387	0	0
0.478	0.3952	0	0
0.3064	0.2971	0	0
0.3927	0.4596	0	0
0.3862	0.2637	0	0
0.1069	0.4429	0	0
0.3465	0.2737	0	0
0.1541	0.2138	0	0
0.1796	0.176	0	0
0.185	0.1104	0	0
0.1604	0.1274	0	0
0.4954	0.4683	0	0
0.5358	0.2782	0	0
0.1045	0.1573	0	0
0.1381	0.1369	0	0
0.2153	0.1063	0	0
0.1697	0.2116	0	0
0.5448	0.4956	0	0
0.5513	0.3943	0	0
0.1698	0.2379	0	0
0.1994	0.1819	0	0
0.1554	0.1303	0	0
0.1047	0.2901	0	0
0.686	0.5416	0	0
0.3367	0.2738	0	0
0.1893	0.4252	0	0
0.2947	0.2597	0	0
0.3073	0.2174	0	0
0.3409	0.4716	0	0
0.3602	0.3477	0	0
0.2468	0.2738	0	0
0.2835	0.4377	0	0
0.4107	0.3465	0	0
0.2799	0.304	0	0
0.4477	0.1688	0	0
0.0938	0.2857	0	0
0.0443	0.3809	0	0
0.5916	0.5328	0	0
0.5528	0.4746	0	0
0.6339	0.3646	0	0
0.1189	0.0349	1	0
0.1378	0.2872	1	0
0.1593	0.3637	1	0
0.2914	0.6332	1	0
0.0897	0.249	1	0
0.0639	0.1646	1	0
0.1466	0.3493	1	0
0.054	0.088	1	0
0.063	0.2189	1	0
0.1291	0.4709	1	0
0.1033	0.3618	1	0
0.1115	0.1108	1	0
0.1133	0.2621	1	0
0.0835	0.2506	1	0
0.0918	0.1653	1	0
0.0814	0.1903	1	0
0.1161	0.2004	1	0
0.121	0.3696	1	0
0.0884	0.2891	1	0
0.0649	0.2262	1	0
0.0427	0.2367	1	0
0.0993	0.2691	1	0
0.0834	0.1982	1	0
0.1985	0.38	1	0
0.3641	0.1721	0	1
0.3069	0.1039	0	1
0.2246	0.1075	0	1
0.355	0.0731	0	1
0.1798	0.062	0	1
0.1319	0.0918	0	1
0.1122	0.1972	0	1
0.554	0.1635	0	1
0.1522	0.2298	0	1
0.3965	0.0453	0	1
0.1987	0.1011	0	1
0.2848	0.1909	0	1
0.4361	0.055	0	1
0.2578	0.0671	0	1
0.186	0.0538	0	1
0.1932	0.0959	0	1
0.2773	0.1568	0	1
0.116	0.1158	0	1
0.2953	0.0995	0	1
0.2816	0.1334	0	1
0.1639	0.0949	0	1
0.3989	0.1153	0	1
0.4054	0.1441	0	1
0.3624	0.1219	0	1
0.3227	0.0844	0	1
0.3701	0.0998	0	1
0.2249	0.1052	0	1
0.1913	0.1412	0	1
0.5664	0.1169	0	1
0.2438	0.0935	0	1
0.2786	0.0521	0	1
0.1551	0.121	1	1
0.1551	0.0713	1	1
0.0652	0.0603	1	1
0.1427	0.1042	1	1
0.0672	0.068	1	1
0.0755	0.0772	1	1
0.0881	0.0711	1	1
0.0975	0.0954	1	1
0.0444	0.3512	1	1
0.1998	0.2063	1	1
0.0739	0.0405	1	1
0.1451	0.1329	1	1
0.0656	0.105	1	1
0.1815	0.13	1	1
0.0847	0.117	1	1
0.0609	0.1521	1	1
0.1319	0.1479	1	1
0.1929	0.1076	1	1
0.1283	0.2999	1	1
0.1323	0.1212	1	1
0.1164	0.0502	1	1
0.0915	0.2245	1	1
0.1255	0.1812	1	1
0.0684	0.1366	1	1
0.1554	0.1489	1	1
0.1176	0.1052	1	1
0.1016	0.0762	1	1
0.1261	0.1633	1	1
0.1881	0.1346	1	1
0.1089	0.0935	1	1
0.1	0.0529	1	1
0.0985	0.1105	1	1
0.1046	0.0604	1	1
0.1268	0.0736	1	1
0.0821	0.0778	1	1
0.101	0.0655	1	1
0.1499	0.092	1	1
0.112	0.2004	1	1
0.1464	0.1128	1	1
0.083	0.0408	1	1
