# Supplementary material for: Slowdown of growth controls cellular differentiation
Source: Mol Syst Biol. 2016 May 23;12(5):871. doi: 10.15252/msb.20156691 (PMC5289222; doi:10.15252/msb.20156691)
Supplement: Supplementary file 3 — Source Data for Expanded View and Appendix [file MSB-12-871-s008.zip › Source_data_fig_EV5.xlsx]

## Sheet: Fig. EV5
Fig. EV5A
Phsp-kinA-gfp																Wildtype
0.5uM IPTG				2uM IPTG				5uM IPTG				7.5uM IPTG
Growth Rate (hr-1)	KinA-GFP Fl. (au)	Cellfate (spore=1, veg=0)		Growth Rate (hr-1)	KinA-GFP Fl. (au)	Cellfate (spore=1, veg=0)		Growth Rate (hr-1)	KinA-GFP Fl. (au)	Cellfate (spore=1, veg=0)		Growth Rate (hr-1)	KinA-GFP Fl. (au)	Cellfate (spore=1, veg=0)		Growth Rate (hr-1)	KinA-GFP Fl. (au)	Cellfate (spore=1, veg=0)
0.2837	73.1814	0		0.2028	53.532	0		0.2573	66.314	0		0.3098	69.7281	0		0.364	111.212	0
0.347	93.6166	0		0.1866	59.3934	0		0.2466	72.352	0		0.2607	91.264	0		0.2718	77.6119	0
0.37	44.0536	0		0.2501	52.7982	0		0.2431	80.8971	0		0.265	94.0731	0		0.3232	89.8096	0
0.3862	42.9841	0		0.1804	82.3064	0		0.3336	72.4841	0		0.3119	82.6753	0		0.241	99.0619	0
0.2627	63.0622	0		0.291	69.6311	0		0.2967	72.8952	0		0.2999	78.2299	0		0.2331	79.3629	0
0.3006	71.0099	0		0.3226	78.5723	0		0.1837	74.5574	0		0.3069	103.414	0		0.1764	97.4223	0
0.4491	36.8732	0		0.2331	65.9335	0		0.1791	90.6531	0		0.3762	67.7757	0		0.2303	106.97	0
0.445	42.5129	0		0.2201	70.987	0		0.214	76.7388	0		0.3823	63.301	0		0.1776	122.81	0
0.3654	45.3393	0		0.1399	81.08	0		0.1839	106.99	0		0.3319	91.294	0		0.1377	123.59	0
0.3582	34.1747	0		0.1545	76.4763	0		0.2561	52.8631	0		0.3332	134.157	0		0.1878	154.939	0
0.2166	79.5267	0		0.2431	61.1195	0		0.2006	95.0454	0		0.3321	126.868	0		0.2835	139.8	0
0.1861	45.5724	0		0.2151	62.1726	0		0.1453	178.237	0		0.3368	89.7545	0		0.3693	138.402	0
0.1855	38.661	0		0.1906	86.5478	0		0.1864	139.54	0		0.2373	109.096	0		0.3286	124.71	0
0.3672	26.4458	0		0.1638	97.4491	0		0.1319	182.742	0		0.2397	173.144	0		0.4313	126.736	0
0.3716	30.0523	0		0.1525	87.9488	0		0.0647	265.999	0		0.2613	125.495	0		0.4124	114.98	0
0.4252	55.132	0		0.0928	136.798	0		0.2393	66.1903	0		0.3402	125.474	0		0.3558	104.187	0
0.3407	41.159	0		0.2388	123.423	0		0.3003	61.8688	0		0.2947	161.624	0		0.2872	107.1	0
0.279	48.0018	0		0.1271	127.638	0		0.2189	63.9001	0		0.3479	82.483	0		0.3708	99.6204	0
0.3157	43.9067	0		0.0895	172.673	0		0.2793	60.1888	0		0.3494	92.3812	0		0.3654	104.302	0
0.36	37.3718	0		0.0947	123.936	1		0.2722	57.6469	0		0.3603	129.543	0		0.3159	86.8723	0
0.2014	31.0423	0		0.0911	124.794	1		0.1716	135.604	0		0.3064	79.2736	0		0.335	76.2785	0
0.3571	32.07	0		0.0983	147.042	1		0.2882	49.6835	0		0.3371	83.2062	0		0.2852	82.6072	0
0.4201	29.9844	0		0.0962	190.231	1		0.285	57.4478	0		0.3882	67.0166	0		0.1833	85.5882	0
0.2972	51.6356	0		0.11	176.961	1		0.2777	64.1934	0		0.4442	70.939	0		0.2309	108.824	0
0.3358	57.3596	0		0.146	217.971	1		0.2561	65.7472	0		0.3078	89.5902	0		0.1462	123.334	0
0.2657	33.4926	0		0.0878	168.802	1		0.1941	73.4058	0		0.2972	94.1148	1		0.3778	79.507	0
0.3185	32.327	0		0.0652	269.774	1		0.2726	55.321	0		0.2863	168.993	1		0.2414	69.3011	0
0.3216	41.015	0		0.0762	235.993	1		0.2418	60.2806	0		0.1756	202.116	1		0.3955	81.4267	0
0.1452	55.3702	0		0.0656	226.695	1		0.2832	60.321	0		0.2724	137.674	1		0.2452	91.3825	0
0.19	56.2599	0		0.1966	182.647	1		0.2688	64.9715	0		0.1608	226.441	1		0.182	72.0754	0
0.1638	52.5036	0		0.0978	208.425	1		0.433	73.3665	0		0.2147	178.33	1		0.1543	110.695	0
0.1396	63.8178	0		0.0397	174.352	1		0.4343	38.3939	0		0.5021	136.376	1		0.1439	139.529	0
0.2841	38.1912	0		0.0807	168.337	1		0.2907	58.21	0		0.3715	179.89	1		0.3417	77.1843	0
0.241	31.8772	0		0.0654	144.627	1		0.2484	90.9882	0		0.3532	124.752	1		0.421	83.9077	0
0.2427	31.2245	0		0.0585	133.373	1		0.2267	82.6187	0		0.193	210.998	1		0.2734	77.2556	0
0.2527	50.5924	0						0.209	112.723	0		0.2766	160.071	1		0.2865	69.6731	0
0.3506	55.7171	0						0.2077	85.9485	0		0.1578	181.739	1		0.3946	93.5809	0
0.3885	58.0028	0						0.1855	95.1471	0		0.238	277.649	1		0.3229	78.4715	0
0.2992	60.4407	0						0.1902	163.661	0		0.1187	274.625	1		0.2775	91.9812	0
0.3367	24.6981	0						0.1565	140.803	0		0.1844	153.058	1		0.2246	70.2601	0
0.3698	30.7868	0						0.1286	131.046	1		0.3455	159.251	1		0.3029	58.6048	0
0.249	33.0915	0						0.1405	152.816	1		0.2172	228.083	1		0.2992	70.5082	0
0.3735	47.8041	0						0.1569	171.687	1		0.3487	157.578	1		0.2006	66.4442	0
0.2946	30.4355	0						0.0791	198.038	1		0.1901	164.712	1		0.2282	75.7703	0
0.1774	46.8544	0						0.0687	171.732	1		0.2483	118.406	1		0.2836	82.3117	0
0.1907	37.6639	0						0.0824	232.239	1		0.367	114.672	1		0.1679	101.284	0
0.2415	56.6937	0						0.0678	180.592	1		0.2662	194.365	1		0.2543	83.7219	0
0.3142	63.0528	0						0.0845	191.36	1		0.1501	181.023	1		0.1468	95.3443	0
0.2744	54.28	0						0.0402	245.342	1		0.2782	116.81	1		0.0903	108.575	0
0.2921	45.2135	0						0.0828	213.431	1		0.2335	152.807	1		0.2197	119.599	0
0.1203	59.9473	0						0.0914	251.433	1		0.1142	273.498	1		0.2816	99.9997	0
0.2284	31.962	0						0.0617	361.063	1		0.1833	151.124	1		0.178	115.801	0
0.2243	47.316	0						0.0642	167.905	1		0.2079	286.041	1		0.1937	129.104	0
0.212	69.6481	0						0.0611	293.029	1		0.2746	228.94	1		0.1607	148.49	0
0.2618	62.828	0						0.0355	296.089	1		0.2153	175.66	1		0.1904	146.458	0
0.221	44.9352	0						0.0984	137.716	1		0.1123	267.356	1		0.2193	154.735	0
0.1833	54.324	0						0.1316	183.608	1		0.1089	311.863	1		0.1236	137.712	1
0.2993	27.5289	0						0.0779	152.282	1		0.1713	224.068	1		0.1229	320.167	1
0.3084	15.409	0						0.1824	179.691	1		0.1714	293.266	1		0.0917	225.504	1
0.1583	92.3828	0						0.1721	107.181	1		0.2665	134.984	1		0.079	179.942	1
0.1621	66.1812	0						0.1936	139.898	1		0.2147	139.28	1		0.1159	308.845	1
0.1856	62.1086	0						0.0525	229.864	1		0.1245	303.207	1		0.0766	139.606	1
0.1663	75.2394	0						0.0441	217.479	1		0.5025	117.669	1		0.1809	102.888	1
0.1105	102.24	0						0.1142	157.35	1		0.1692	194.984	1		0.0966	237.539	1
0.0658	113.796	0						0.1124	121.249	1		0.3319	189.605	1		0.118	390.155	1
0.1114	70.6673	0						0.0874	160.989	1		0.2737	143.669	1		0.0892	304.582	1
0.2104	36.3646	0						0.1011	132.328	1		0.1908	266.769	1		0.0756	291.116	1
0.1519	46.6364	0						0.099	145.739	1		0.2418	333.109	1		0.0907	340.966	1
0.1454	65.4087	0						0.1553	100.174	1		0.3405	222.86	1		0.0627	136.885	1
0.1626	74.7184	0						0.0584	264.714	1		0.105	289.579	1		0.1089	206.033	1
0.2521	79.0565	0						0.1408	171.745	1		0.3061	283.775	1		0.0974	253.9	1
0.153	81.3119	0						0.0969	130.429	1		0.2307	361.023	1		0.1048	335.481	1
0.2056	69.9631	0						0.1416	117.375	1		0.1573	311.126	1		0.0714	218.166	1
0.2802	71.1051	0						0.087	158.482	1		0.236	169.577	1		0.0989	241.764	1
0.2638	58.4066	0						0.0644	182.404	1		0.1311	219.903	1		0.0991	209.657	1
0.2345	60.307	0						0.1046	142.681	1		0.1975	210.806	1		0.1271	139.459	1
0.1864	82.7244	0						0.0647	122.758	1		0.1237	347.757	1		0.1793	527.951	1
0.2086	82.1078	0						0.3153	149.897	1		0.2239	300.985	1		0.171	159.016	1
0.1824	43.4132	0						0.213	185.534	1		0.1262	234.144	1		0.112	189.716	1
0.2147	24.4487	0						0.1877	250.665	1		0.0876	187.922	1		0.0557	230.001	1
0.1914	48.7027	0						0.1296	247.131	1						0.0822	125.88	1
0.2111	38.481	0						0.1368	187.746	1						0.0587	163.041	1
0.1617	48.9549	0						0.1061	312.144	1						0.2018	114.203	1
0.1978	55.5803	0						0.1165	269.49	1						0.0695	242.031	1
0.1263	80.8271	0						0.0878	391.02	1						0.2246	290.385	1
0.1047	72.3065	0						0.0719	396.222	1						0.1026	301.063	1
0.1573	58.7027	0														0.1095	101.685	1
0.1502	71.2212	0														0.1204	181.117	1
0.1205	66.1787	0														0.0881	121.427	1
0.0634	103.068	0														0.0467	325.722	1
0.2064	31.9207	0														0.0877	253.036	1
0.151	67.2373	0														0.0543	166.075	1
0.071	122.684	0														0.1429	208.329	1
0.1648	49.6926	0														0.1204	182.819	1
0.0985	75.7588	0														0.0857	252.344	1
0.0775	123.18	0														0.107	206.625	1
0.0674	115.863	0														0.0726	160.848	1
0.1036	65.4073	0														0.0587	374.79	1
0.0674	107.356	0														0.048	136.329	1
0.1829	78.2024	0														0.0321	246.172	1
0.1906	71.2182	0														0.0867	122.324	1
0.1417	36.1531	0														0.0832	164.275	1
0.1145	94.2584	0														0.1037	159.614	1
0.1207	94.895	0														0.0737	149.076	1
0.0727	124.244	0														0.0339	141.347	1
0.1553	70.4941	0														0.0629	132.844	1
0.1879	64.529	0														0.0558	336.88	1
0.0729	113.036	0														0.0888	225.635	1
0.2041	63.2343	0														0.0637	227.048	1
0.1776	65.6209	0														0.1978	120.311	1
0.1254	43.2499	0														0.0849	320.623	1
0.1312	76.6461	0														0.0624	351.234	1
0.1129	51.1587	0														0.2363	125.631	1
0.1481	56.2717	0														0.0611	400.629	1
0.1462	79.764	0														0.0928	366.091	1
0.2202	70.8668	0														0.1238	373.915	1
0.0735	77.1156	0														0.1068	327.182	1
0.1105	89.5774	0														0.102	287.958	1
0.1407	73.1348	0														0.146	329.991	1
0.1555	87.1527	0
0.148	72.4958	0
0.2317	66.4322	0
0.1966	33.2116	0
0.1387	83.7507	0
0.1351	86.8743	0
0.0753	81.5501	0
0.0852	102.317	0
0.1238	119.808	0
0.209	85.7596	0
0.1448	75.8471	0
0.1093	76.989	0
0.1326	78.5473	0
0.1736	72.6541	0
0.1442	63.5697	0
0.1739	58.4056	0
0.1385	42.7094	0
0.1372	73.2456	0
0.1248	94.9676	0
0.1093	81.4668	0
0.0767	84.8839	0
0.1752	74.0584	0
0.2447	59.1809	0
0.0799	85.9709	0
0.1134	100.086	0
0.1111	94.2068	0
0.2397	69.6589	0
0.0908	99.3219	0
0.1587	94.553	0
0.1062	101.117	0
0.1125	94.0139	0
0.0912	80.3867	0
0.1537	90.7965	0
0.0925	80.4971	0
0.1155	84.3982	0
0.1362	65.3431	0
0.1494	85.1432	0
0.087	105.385	0
0.1141	85.0413	0
0.1228	80.4606	0
0.145	73.0676	0
0.1867	93.1749	0
0.1476	94.1676	0
0.1228	87.4611	0
0.1494	79.0573	0
0.1502	34.6358	0
0.1844	46.8643	0
0.1256	63.9661	0
0.1145	79.1986	0
0.1279	93.0856	0
0.1238	86.1517	0
0.1908	81.2647	0
0.1334	80.8926	0
0.171	89.7067	0
0.1352	87.9371	0
0.0697	90.1167	0
0.0952	80.5665	0
0.1651	78.0598	0
0.1598	82.0475	0
0.1634	45.5051	0
0.1592	52.8809	0
0.1405	46.7249	0
0.3045	54.8954	0
0.2638	52.4733	0
0.1821	52.1822	0
0.127	89.9239	0
0.0871	83.4694	0
0.0966	44.2511	0
0.1009	45.0024	0
0.073	71.7949	0
0.1478	63.5579	0
0.2208	38.0093	0
0.1647	79.3182	0
0.0793	69.8079	0
0.0819	62.1914	0
0.0838	64.0308	0
0.1001	61.2445	0
0.0672	68.3006	0
0.1253	75.2656	0
0.145	68.1576	0
0.1715	59.5333	0
0.0942	66.5394	0
0.3036	64.3444	0
0.2971	58.1123	0
0.2199	47.1073	0
0.2959	51.5864	0
0.2564	34.3128	0
0.3848	34.1612	0
0.2613	44.2652	0
0.1979	31.25	0
0.146	37.8873	0
0.1719	40.0947	0
0.0468	169.483	1
0.071	149.533	1
0.0688	130.36	1
0.0418	129.375	1
0.0569	132.997	1
0.069	138.2	1
0.0485	128.301	1
0.075	80.704	1
0.0663	104.429	1
0.0379	112.23	1
0.0623	133.868	1
0.0577	102.85	1
0.0563	128.374	1
0.0635	140.744	1
0.0525	89.0753	1
0.0749	99.0307	1
