# Supplementary material for: Slowdown of growth controls cellular differentiation
Source: Mol Syst Biol. 2016 May 23;12(5):871. doi: 10.15252/msb.20156691 (PMC5289222; doi:10.15252/msb.20156691)
Supplement: Supplementary file 3 — Source Data for Expanded View and Appendix [file MSB-12-871-s008.zip › Source_data_fig_EV6.xlsx]

## Sheet: Fig. EV6A-C
Fig. EV6A-C
Time (hrs)	Cell Length	Growth Rate (hr-1)	Cell Cycle #	P0A-YFP Fl. (au)	P0A-YFP Promoter Activity (au)
0	1.129	0.1354	1	0.6758
0.3333	1.2554	0.1354	1	0.6203	-0.0075
0.6667	1.2488	0.1354	1	0.5692	-0.0074
1	1.3504	0.1354	1	0.5369	0.0372
1.3333	1.3729	0.1354	1	0.531	0.1087
1.6667	1.3923	0.1354	1	0.5521	0.1884
2	1.4958	0.1354	1	0.6052	0.289
2.3333	1.5485	0.1354	1	0.664	0.319
2.6667	0.8104	0.2023	2	0.6614	0.1454
3	0.9046	0.2023	2	0.6432	0.1641
3.3333	1.0026	0.2023	2	0.6331	0.1208
3.6667	1.1037	0.2023	2	0.6096	0.213
4	1.1073	0.2023	2	0.6192	0.4122
4.3333	1.1833	0.2023	2	0.6942	0.3071
4.6667	1.2819	0.2023	2	0.7266	0.2665
5	1.3228	0.2023	2	0.7422	0.1731
5.3333	1.4238	0.2023	2	0.7251	0.1391
5.6667	1.4869	0.2023	2	0.6984	0.1146
6	0.8448	0.2307	3	0.6643	0.2094
6.3333	0.9928	0.2307	3	0.6293	0.3092
6.6667	1.0385	0.2307	3	0.6297	0.4044
7	1.1832	0.2307	3	0.6633	0.3096
7.3333	1.2422	0.2307	3	0.725	0.1491
7.6667	1.2922	0.2307	3	0.7483	0.0586
8	1.2864	0.2307	3	0.7155	0.097
8.3333	1.4473	0.2307	3	0.6562	0.3289
8.6667	0.8777	0.1211	4	0.6205	0.5481
9	0.8819	0.1211	4	0.6071	0.6197
9.3333	0.9498	0.1211	4	0.672	0.6326
9.6667	0.958	0.1211	4	0.8051	0.6588
10	1.0241	0.1211	4	0.9523	0.5363
10.3333	1.0612	0.1211	4	1.093	0.4093
10.6667	1.0667	0.1211	4	1.232	0.3488
11	1.1717	0.1211	4	1.32	0.4195
11.3333	1.2185	0.1211	4	1.3591	0.2952
11.6667	1.2519	0.1211	4	1.3751	0.2876
12	1.2914	0.1211	4	1.4136	0.1914
12.3333	1.3357	0.1211	4	1.4078	0.1888
12.6667	1.3296	0.1211	4	1.3999	0.5985
13	1.4204	0.1211	4	1.3605	0.7907
13.3333	1.5449	0.1211	4	1.3232	0.7164
13.6667	0.7765	0.0556	5	1.3773	0.8766
14	0.8534	0.0556	5	1.5053	0.8682
14.3333	0.8498	0.0556	5	1.6908	0.7449
14.6667	0.8579	0.0556	5	1.8419	0.9942
15	0.8462	0.0556	5	2.0386	1.0023
15.3333	0.853	0.0556	5	2.2222	0.9427
15.6667	0.9318	0.0556	5	2.3553	0.8077
16	0.928	0.0556	5	2.5645	0.8575
16.3333	0.9524	0.0556	5	2.7656	0.8898
16.6667	0.9775	0.0556	5	2.9363	0.8707
17	0.955	0.0556	5	3.0533	0.9251
17.3333	0.9521	0.0556	5	3.1807	1.0103
17.6667	0.9509		5	3.3123	0.7282
18	0.9574		5	3.4307	0.4486
18.3333	1.0056		5	3.5612	0.2466
18.6667	1.0004		5	3.7132	0.2686
19	1.0259		5	3.7633	0.1687
19.3333	1.0547		5	3.7176	0.2567
19.6667	1.0697		5	3.607	0.1078
20	1.0838		5	3.5094	0.1453
20.3333	1.1027		5	3.3836	-0.0981
20.6667	0.9838		5	3.2937
21	1.0131		5	3.1588
21.3333	1.0001		5	3.0434
21.6667	1.0655		5	2.8528
22	1.0821		5	2.6657
22.3333	1.1149		5	2.487
22.6667	1.1075		5	2.3205
23	1.149		5	2.1674
23.3333	1.1264		5	2.0708
23.6667	1.0832		5	1.9657
24	1.0983		5	1.8873
24.3333	0.9725		5	1.7632
24.6667	1.0319		5	1.6258
25	1.0283		5	1.5151
25.3333	1.042		5	1.4335
25.6667	1.0042		5	1.3578
26	0.9641		5	1.328
26.3333	0.9881		5	1.2607
26.6667	0.9444		5	1.2105
27	0.9961		5	1.1621
27.3333	0.959		5	1.1166
27.6667	0.9174		5	1.0765
28	0.9543		5	1.0454

## Sheet: Fig. EV6D
Fig. EV6D
Growth Rate (hr-1)	Peak P0A-YFP Promoter Activity (au)	Cellfate(veg=0, spore=1)
0.2635	0.1541	0
0.3288	0.1479	0
0.223	0.3234	0
0.198	0.2356	0
0.2113	0.3002	0
0.1563	0.3428	0
0.1605	0.4673	0
0.0585	0.3879	0
0.2143	0.2399	0
0.217	0.1577	0
0.3243	0.1759	0
0.3039	0.165	0
0.3698	0.1746	0
0.3168	0.1735	0
0.234	0.2113	0
0.1941	0.3298	0
0.2196	0.3063	0
0.3296	0.2655	0
0.2398	0.3238	0
0.2033	0.3894	0
0.1573	0.3884	0
0.122	0.4493	0
0.1234	0.3976	0
0.1217	0.3916	0
0.1723	0.3787	0
0.1335	0.378	0
0.1242	0.5351	0
0.2477	0.1874	0
0.2946	0.1974	0
0.2767	0.2604	0
0.1201	0.3159	0
0.2999	0.3198	0
0.1677	0.4517	0
0.0659	0.5736	0
0.3012	0.189	0
0.1191	0.1627	0
0.5009	0.1617	0
0.3834	0.1799	0
0.4788	0.1944	0
0.3411	0.1906	0
0.3589	0.1596	0
0.3575	0.2619	0
0.3047	0.1553	0
0.3809	0.1815	0
0.3785	0.1977	0
0.2667	0.2579	0
0.2491	0.2125	0
0.238	0.2684	0
0.281	0.299	0
0.2159	0.3516	0
0.3549	0.2699	0
0.2456	0.4036	0
0.2413	0.246	0
0.2127	0.3957	0
0.2049	0.4021	0
0.2384	0.3734	0
0.2243	0.4729	0
0.1441	0.3113	0
0.0483	0.4415	0
0.0511	0.5066	0
0.1318	0.2894	0
0.1279	0.2755	0
0.1239	0.4092	0
0.1406	0.45	0
0.1422	0.4038	0
0.0726	0.6708	1
0.0779	0.5105	1
0.0726	0.4913	1
0.0452	0.6806	1
0.0731	0.4107	1
0.089	0.442	1
0.1279	0.2782	1
0.1273	0.3383	1
0.1287	0.5841	1
0.1334	0.6084	1
0.0891	0.8781	1
0.0583	0.4659	1
0.1355	0.6361	1
0.113	0.6756	1
0.0721	0.5464	1
0.0438	0.4777	1
0.1181	0.5872	1
0.0425	0.5419	1
0.0957	0.6445	1
0.0474	0.4231	1
0.0452	0.4508	1
0.0503	0.4573	1
0.0947	0.5841	1
0.0766	0.552	1
0.0635	0.5153	1
0.1064	0.3023	1
0.1141	0.2614	1
0.0622	0.7576	1
0.1231	0.4388	1
0.0609	0.4624	1
0.0752	0.507	1
0.1508	0.5947	1
0.169	0.7272	1
0.0723	0.4425	1
0.0433	0.5307	1
0.0407	0.5594	1
0.1364	0.7063	1
0.1233	0.7841	1
0.062	0.546	1

## Sheet: Fig. EV6EF
Fig. EV6E						Fig. EV6F
	Growth Threshold (hr-1)	Std. Error	N				Peak P0A-YFP Promoter Activity Threshold (au)	Std. Error	N
Δsda	0.1266	0.0513	112			Δsda	0.4479	0.087	112
WT	0.1724	0.0403	307			WT	0.3823	0.0412	307
