# Supplementary material for: Slowdown of growth controls cellular differentiation
Source: Mol Syst Biol. 2016 May 23;12(5):871. doi: 10.15252/msb.20156691 (PMC5289222; doi:10.15252/msb.20156691)
Supplement: Supplementary file 5 — Source Data for Figure 1 [file MSB-12-871-s003.xlsx]

## Sheet: Fig.1CDE
Fig. 1C-E
Time (hrs)	Cell Length	P0A-CFP Fl. (au)	Cell Cycle #	Mean Growth Rate (hr-1)	P0A-CFP Promoter Activity (au)
0	1.7439	0.0381	1
0.3333	1.2532	0.047	2	0.5851
0.6667	1.5046	0.0483	2	0.5851	0.0077
1	1.8511	0.0674	2	0.5851	0.0593
1.3333	1.2598	0.0632	3	0.4465	0.0017
1.6667	1.5238	0.0521	3	0.4465	-0.0249
2	1.6531	0.0643	3	0.4465	0.0366
2.3333	1.9689	0.0446	3	0.4465	-0.0161
2.6667	1.0055	0.0608	4	0.5878	0.1007
3	1.2372	0.0945	4	0.5878	0.2432
3.3333	1.4878	0.0772	4	0.5878	0.3407
3.6667	1.0061	0.0667	5	0.3961	0.0643
4	1.1493	0.1827	5	0.3961	-0.0059
4.3333	1.3371	0.2689	5	0.3961	0.3248
4.6667	1.495	0.3042	5	0.3961	0.5793
5	0.8727	0.268	6	0.2469	0.4406
5.3333	0.963	0.2319	6	0.2469	0.2293
5.6667	1.0715	0.3321	6	0.2469	0.0845
6	1.1568	0.5448	6	0.2469	0.1149
6.3333	1.2183	0.6416	6	0.2469	0.2426
6.6667	1.355	0.709	6	0.2469	0.3366
7	1.43	0.7257	6	0.2469	0.5275
7.3333	0.8387	0.5771	7	0.0755	0.7856
7.6667	0.8863	0.5604	7	0.0755	0.6499
8	0.9396	0.6664	7	0.0755	0.4487
8.3333	1.0003	0.7312	7	0.0755	0.1746
8.6667	1.029	0.8746	7	0.0755	0.1578
9	1.0908	1.1315	7	0.0755	0.0482
9.3333	1.1321	1.3023	7	0.0755	0.0924
9.6667	1.1243	1.3851	7	0.0755	-0.1993
10	1.1644	1.4533	7	0.0755	-0.0058
10.3333	1.178	1.3723	7	0.0755	-0.0149
10.6667	1.1717	1.4406	7	0.0755	-0.0981
11	1.1646	1.3294	7	0.0755	0.0071
11.3333	1.2038	1.3102	7	0.0755
11.6667	1.2155	1.1664	7	0.0755
12	1.2347	1.2089	7	0.0755
12.3333	1.2625	1.0963	7	0.0755
12.6667	1.2548	1.0696	7	0.0755
13	1.2747	1.0864	7
13.3333	1.2575	0.8895	7
13.6667	1.2487	1.018	7
14	1.2756	0.8872	7
14.3333	1.2828	0.876	7
14.6667	1.2556	0.8095	7
15	1.23	0.7228	7
15.3333	1.252	0.6095	7
15.6667	1.2601	0.5905	7
16	1.2473	0.5199	7
16.3333	1.2047	0.4983	7
16.6667	1.2544	0.4935	7
17	1.2393	0.4333	7

## Sheet: Fig. 1F
Fig. 1F
Growth Rate (hr-1)	Growth Rate (rank)	Peak P0A-YFP Promoter Activity (au)	Peak P0A-YFP Promoter Activity (rank)	Cellfates (veg=0, spore=1)
0.3592	249	0.1485	49	0
0.2955	232	0.1059	29	0
0.5648	296	0.1249	35	0
0.6306	302	0.088	22	0
0.6628	306	0.1089	30	0
0.3641	256	0.082	18	0
0.6007	301	0.1582	55	0
0.1721	161	0.3056	134	1
0.4102	271	0.1736	65	0
0.3636	254	0.0934	23	0
0.4074	270	0.1725	64	0
0.4943	285	0.1821	71	0
0.5064	288	0.1308	38	0
0.3069	237	0.1568	54	0
0.2246	197	0.2335	94	0
0.1039	72	0.4732	226	1
0.1075	84	0.3225	145	1
0.1551	144.5	0.3781	176	1
0.1378	128	0.4255	201	1
0.121	106.5	0.355	159	1
0.2872	226	0.1906	74	0
0.1551	144.5	0.3729	172	1
0.1427	132	0.4275	203	1
0.0713	31	0.3975	186	1
0.1042	73	0.4361	209	1
0.1189	104	0.5133	245	1
0.2269	200	0.2155	85	0
0.0349	1	0.3743	175	0
0.1829	170	0.2536	106	0
0.0652	22	0.6178	279	1
0.0672	26	0.5351	255	1
0.0603	15	0.7852	306	1
0.068	27	0.5257	250	1
0.3979	267	0.1343	41	0
0.5795	298	0.1022	28	0
0.6332	303	0.0876	21	0
0.4387	276	0.0505	6	0
0.3927	263	0.0759	17	0
0.478	284	0.0546	11	0
0.4596	279	0.0259	3	0
0.3952	265	0.1565	53	0
0.3862	262	0.0973	26	0
0.1593	151	0.2756	118	1
0.2637	212	0.1654	58	0
0.3637	255	0.0976	27	0
0.355	248	0.1147	32	0
0.3064	236	0.2486	101	0
0.0731	33	0.3717	170	1
0.2971	233	0.2131	83	0
0.1043	74	0.4767	228	1
0.0755	36	0.4491	217	1
0.0772	38	0.4297	205	1
0.0897	50	0.3381	150	1
0.0881	48	0.344	152	1
0.249	207	0.1784	68	0
0.0711	30	0.4523	219	1
0.0975	61	0.5021	238	1
0.0954	59	0.5958	275	1
0.1267	112	0.4408	214	1
0.0639	20	0.5795	269	1
0.1646	156	0.321	143	0
0.0411	4	0.5952	274	1
0.0444	7	0.7582	305	1
0.2914	229	0.3937	182	1
0.3512	247	0.394	183	1
0.2476	206	0.1361	42	0
0.1069	83	0.3597	161	0
0.4954	286	0.1276	37	0
0.4429	277	0.0703	15	0
0.4683	280	0.0567	12	0
0.3465	243.5	0.0965	25	0
0.5358	290	0.132	39	0
0.2737	214	0.2506	103	0
0.2782	219	0.1791	69	0
0.1466	136	0.2108	82	1
0.554	295	0.1718	62	0
0.3493	246	0.2902	128	0
0.1635	154	0.4378	210	1
0.054	13	0.2792	123	1
0.063	19	0.4572	221	1
0.088	47	0.4302	206	0
0.2189	195	0.2849	127	0
0.1998	186	0.4854	231	1
0.5798	299	0.1748	66	0
0.2063	189	0.6203	281	1
0.0739	35	0.3649	164	1
0.1291	116	0.3992	187	1
0.0405	2	0.412	191	1
0.4709	281	0.2715	113	0
0.1541	142	0.4698	224	0
0.1045	75	0.3408	151	0
0.2138	192	0.3461	153	0
0.1573	149	0.4237	198	0
0.1451	134	0.4217	196	1
0.1033	71	0.5819	271	1
0.1329	122	0.6666	293	1
0.3618	251	0.3508	154	0
0.1796	164	0.3864	178	0
0.1115	90	0.505	241	1
0.176	162	0.3007	132	0
0.1108	89	0.1949	77	0
0.185	171	0.2758	119	0
0.1381	129	0.2547	107	0
0.1104	87	0.3057	135	0
0.1369	127	0.3516	155	0
0.1798	165.5	0.3949	184	0
0.2153	193	0.3705	169	0
0.062	18	0.6552	291	1
0.1063	81	0.3295	148	0
0.1319	119.5	0.5506	258	0
0.1697	159	0.4625	223	0
0.0918	52.5	0.5363	256	1
0.2116	191	0.28	124	0
0.1587	150	0.4283	204	1
0.0847	46	0.5561	263	1
0.117	102	0.671	294	1
0.0656	24	0.5318	253	1
0.0609	17	0.4926	233	1
0.105	78	0.5042	240	1
0.1521	140	0.5773	268	1
0.1604	152	0.5224	248	0
0.1522	141	0.4267	202	0
0.1274	114	0.5669	265	0
0.2298	201	0.6197	280	1
0.1815	168	0.4984	237	1
0.1319	119.5	0.523	249	1
0.13	117	0.679	295	1
0.1479	137	0.6363	286	1
0.1163	99	0.4976	236	0
0.1929	178	0.3738	174	1
0.1076	85	0.6551	290	1
0.1122	92	0.438	211	0
0.1283	115	0.3959	185	1
0.1972	181	0.3168	141	1
0.2999	234	0.2828	125	1
0.2756	217	0.1714	61	0
0.5448	292	0.1146	31	0
0.5513	293	0.1625	56	0
0.4956	287	0.1383	43	0
0.3943	264	0.1338	40	0
0.1323	121	0.4456	216	1
0.4361	274	0.1396	44	0
0.1212	108	0.2606	111	1
0.055	14	0.4801	230	1
0.3965	266	0.1675	60	0
0.0835	44	0.6447	288	1
0.0453	8	0.3246	147	1
0.2506	208	0.2146	84	0
0.1133	94	0.4446	215	1
0.1698	160	0.3114	138	0
0.2621	211	0.2074	81	0
0.2379	203	0.2842	126	0
0.2578	209	0.354	158	0
0.1027	70	0.6367	287	1
0.0671	25	0.7493	304	1
0.1987	184	0.3156	139	0
0.186	172	0.4084	189	0
0.1011	68	0.5964	276	1
0.0538	12	0.7083	299	1
0.1164	100	0.5089	244	1
0.0918	52.5	0.5643	264	1
0.0502	9	0.8242	307	1
0.1653	157	0.3893	181	0
0.2848	224	0.4153	194	0
0.1994	185	0.6249	284	0
0.1909	176	0.6943	297	1
0.1819	169	0.3636	163	0
0.0915	51	0.6865	296	1
0.1255	110	0.7185	301	1
0.2245	196	0.2961	131	1
0.1812	167	0.456	220	1
0.1946	180	0.1218	33	0
0.1932	179	0.2155	86	0
0.1047	77	0.308	137	0
0.0959	60	0.4311	207	1
0.2901	228	0.1843	72	0
0.2773	218	0.353	156	0
0.1161	98	0.5199	246	1
0.1568	148	0.3703	168	1
0.2004	187.5	0.1924	75	0
0.1798	165.5	0.5077	242	1
0.2953	231	0.2737	115	0
0.0995	64	0.4348	208	1
0.0814	40	0.4926	234	1
0.2816	222	0.2741	116	0
0.1903	175	0.2916	130	0
0.1334	123.5	0.4964	235	1
0.1554	146.5	0.32	142	0
0.0684	28	0.5809	270	1
0.1303	118	0.2496	102	0
0.1366	126	0.5339	254	1
0.116	97	0.2731	114	0
0.1554	146.5	0.7164	300	1
0.1158	96	0.6104	277	1
0.1489	138	0.3806	177	1
0.3356	240	0.096	24	0
0.686	307	0.0864	20	0
0.1893	174	0.1554	52	0
0.5416	291	0.0503	5	0
0.4252	273	0.0527	9	0
0.1176	103	0.2748	117	1
0.1016	69	0.4068	188	1
0.1052	79.5	0.5553	262	1
0.0762	37	0.4254	200	1
0.3367	241	0.2181	88	0
0.2947	230	0.3071	136	0
0.2738	215.5	0.193	76	0
0.2597	210	0.2599	109	0
0.1544	143	0.5525	261	1
0.1203	105	0.3679	166	1
0.1639	155	0.2907	129	0
0.0949	58	0.5396	257	1
0.0701	29	0.611	278	1
0.1772	163	0.149	50	0
0.3989	268	0.1966	78	0
0.3696	258	0.1441	46	0
0.1153	95	0.372	171	1
0.0884	49	0.4782	229	1
0.3073	238	0.1996	79	0
0.2891	227	0.1238	34	0
0.2174	194	0.3883	180	0
0.1261	111	0.4731	225	1
0.4054	269	0.1821	70	0
0.1633	153	0.2166	87	1
0.1441	133	0.413	192	1
0.1881	173	0.3009	133	1
0.121	106.5	0.659	292	1
0.1346	125	0.4748	227	1
0.1334	123.5	0.1413	45	0
0.3409	242	0.164	57	0
0.2835	223	0.2695	112	0
0.4716	282	0.147	47	0
0.4377	275	0.1538	51	0
0.3602	250	0.2316	93	0
0.4107	272	0.1256	36	0
0.3477	245	0.1662	59	0
0.3465	243.5	0.1862	73	0
0.2468	205	0.2597	108	0
0.3624	252	0.1473	48	0
0.2738	215.5	0.1783	67	0
0.1219	109	0.3597	160	1
0.1089	86	0.3361	149	1
0.2799	221	0.2371	95	0
0.0935	55.5	0.4575	222	1
0.304	235	0.2778	121	0
0.0649	21	0.582	272	1
0.3227	239	0.2483	100	0
0.2262	199	0.2256	92	0
0.0844	45	0.4113	190	1
0.1	66	0.5312	251	1
0.1046	76	0.5038	239	1
0.0529	11	0.5317	252	1
0.0604	16	0.7467	303	1
0.0427	5	0.4394	212	1
0.0993	63	0.3689	167	1
0.2367	202	0.4145	193	0
0.2691	213	0.2466	99	0
0.1414	131	0.4405	213	1
0.4477	278	0.2244	91	0
0.1688	158	0.3665	165	0
0.2103	190	0.3882	179	0
0.1268	113	0.4238	199	1
0.0736	34	0.6455	289	1
0.0985	62	0.5213	247	1
0.0821	41	0.5743	266	1
0.1105	88	0.6269	285	1
0.0778	39	0.5078	243	1
0.1066	82	0.063	14	0
0.0938	57	0.2399	96	0
0.0726	32	0.5517	260	1
0.2857	225	0.3222	144	0
0.0443	6	0.3167	140	0
0.3701	259	0.2452	98	0
0.3809	261	0.2007	80	0
0.0998	65	0.6236	283	1
0.1913	177	0.4906	232	0
0.2249	198	0.2774	120	0
0.1412	130	0.7066	298	1
0.1052	79.5	0.4201	195	1
0.101	67	0.4498	218	1
0.0655	23	0.6209	282	1
0.3627	253	0.0848	19	0
0.5916	300	0.0519	8	0
0.6543	305	0.0538	10	0
0.5328	289	0.0288	4	0
0.5528	294	0.0046	1	0
0.5664	297	0.0227	2	0
0.4746	283	0.0612	13	0
0.1169	101	0.3615	162	1
0.1985	183	0.2447	97	1
0.1499	139	0.2516	105	1
0.38	260	0.0512	7	0
0.092	54	0.3235	146	1
0.6339	304	0.0714	16	0
0.112	91	0.3536	157	1
0.3646	257	0.2224	90	0
0.2004	187.5	0.2603	110	1
0.1464	135	0.2783	122	1
0.2438	204	0.1723	63	0
0.1128	93	0.2219	89	1
0.0935	55.5	0.551	259	1
0.2786	220	0.2507	104	0
0.0834	43	0.577	267	1
0.0521	10	0.5863	273	1
0.1982	182	0.373	173	0
0.083	42	0.423	197	1
0.0408	3	0.7238	302	1
