# Supplementary material for: Slowdown of growth controls cellular differentiation
Source: Mol Syst Biol. 2016 May 23;12(5):871. doi: 10.15252/msb.20156691 (PMC5289222; doi:10.15252/msb.20156691)
Supplement: Supplementary file 6 — Source Data for Figure 2 [file MSB-12-871-s004.xlsx]

## Sheet: Fig. 2A
	Fig. 2A - Phsp-YFP
	0uM IPTG				5uM IPTG				10uM IPTG
	Growth Rate (hr-1)	Phsp-YFP Fl. (au)	Phsp-YFP Fl. (norm.)		Growth Rate (hr-1)	Phsp-YFP Fl. (au)	Phsp-YFP Fl. (norm.)		Growth Rate (hr-1)	Phsp-YFP Fl. (au)	Phsp-YFP Fl. (norm.)
	0.3395	64.0935	2.1364		0.5107	40.1596	3.0892		0.2683	9.8976	3.959
	0.3395	63.5031	2.1168		0.3977	41.8036	3.2157		0.2683	9.774	3.9096
	0.3187	86.8988	2.8966		0.4539	43.9026	3.3771		0.3954	9.774	3.9096
	0.3395	63.4089	2.1136		0.5107	40.3425	3.1033		0.2683	9.7679	3.9071
	0.3187	87.5323	2.9177		0.3725	43.528	3.3483		0.3954	9.7679	3.9071
	0.3598	120.668	4.0223		0.3905	49.6896	3.8223		0.3802	11.603	4.6412
	0.3395	63.4919	2.1164		0.5107	40.3448	3.1034		0.4632	11.603	4.6412
	0.3187	87.4156	2.9139		0.3725	43.54	3.3492		0.3802	11.5438	4.6175
	0.3598	117.897	3.9299		0.3905	49.7025	3.8233		0.4532	11.5438	4.6175
	0.2841	166.437	5.5479		0.5107	39.9378	3.0721		0.3829	11.5438	4.6175
	0.3395	63.4666	2.1156		0.3725	41.0926	3.161		0.3802	11.6717	4.6687
	0.3187	87.4771	2.9159		0.3942	45.7775	3.5213		0.4632	11.6717	4.6687
	0.3598	118.692	3.9564		0.5107	39.7901	3.0608		0.3071	11.6717	4.6687
	0.2841	160.401	5.3467		0.3977	40.7831	3.1372		0.3802	11.5561	4.6224
	0.2378	191.545	6.3848		0.355	43.0022	3.3079		0.4532	11.5561	4.6224
	0.2397	200.548	6.685		0.3838	46.849	3.6038		0.3209	11.5561	4.6224
	0.1293	309.111	10.3037		0.5107	39.8873	3.0683		0.3009	11.5561	4.6224
	0.3395	63.4665	2.1156		0.3977	41.6505	3.2039		0.3802	11.5573	4.6229
	0.3187	87.4779	2.9159		0.4539	46.2848	3.5604		0.4532	11.5573	4.6229
	0.3598	118.693	3.9564		0.3247	52.741	4.057		0.3209	11.5573	4.6229
	0.2841	160.371	5.3457		0.5107	39.8605	3.0662		0.3009	11.7162	4.6865
	0.2378	192.199	6.4066		0.3977	41.4626	3.1894		0.3802	11.539	4.6156
	0.2397	194.18	6.4727		0.4539	45.8749	3.5288		0.4532	11.539	4.6156
	0.1255	303.604	10.1201		0.3247	54.5189	4.1938		0.3829	11.539	4.6156
	0.3395	63.4652	2.1155		0.1815	82.1297	6.3177		0.2944	11.539	4.6156
	0.3187	87.4807	2.916		0.5107	39.7045	3.0542		0.3802	11.5358	4.6143
	0.3598	118.736	3.9579		0.3977	40.7482	3.1345		0.4532	11.5358	4.6143
	0.2841	160.063	5.3354		0.355	43.5699	3.3515		0.3829	11.5358	4.6143
	0.2378	198.451	6.615		0.3347	51.7047	3.9773		0.2944	11.5358	4.6143
	0.1753	252.158	8.4053		0.2574	61.8885	4.7607		0.3802	11.6671	4.6669
	0.1752	282.248	9.4083		0.5107	39.7108	3.0547		0.4632	11.6671	4.6669
	0.3395	63.4651	2.1155		0.3977	40.7904	3.1377		0.3071	11.6671	4.6669
	0.3187	87.4808	2.916		0.355	43.6638	3.3588		0.2844	11.6671	4.6669
	0.3598	118.738	3.9579		0.3347	50.8402	3.9108		0.3802	11.6675	4.667
	0.2841	160.05	5.335		0.3669	52.7653	4.0589		0.4632	11.6675	4.667
	0.2378	198.71	6.6237		0.2693	58.1571	4.4736		0.3071	11.6675	4.667
	0.1753	240.776	8.0259		0.5107	39.705	3.0542		0.2844	11.6675	4.667
	0.1946	241.444	8.0481		0.3977	40.7529	3.1348		0.3802	11.5534	4.6214
	0.4308	47.5755	1.5858		0.355	43.5821	3.3525		0.4532	11.5534	4.6214
	0.3343	68.99	2.2997		0.3347	51.608	3.9698		0.3209	11.5534	4.6214
	0.4308	49.8359	1.6612		0.2574	63.2213	4.8632		0.2861	11.8708	4.7483
	0.3281	55.3195	1.844		0.2256	78.8921	6.0686		0.3802	11.5532	4.6213
	0.4161	56.1258	1.8709		0.5107	39.7103	3.0546		0.4532	11.5532	4.6213
	0.4308	47.2214	1.574		0.3977	40.7906	3.1377		0.3209	11.5532	4.6213
	0.3281	59.7635	1.9921		0.355	43.668	3.3591		0.2861	11.8242	4.7297
	0.3631	81.7903	2.7263		0.3347	50.839	3.9107		0.2484	13.8859	5.5544
	0.4308	49.9473	1.6649		0.3669	52.5811	4.0447		0.2183	15.4544	6.1818
	0.3281	55.3509	1.845		0.2693	58.9491	4.5345		0.2813	15.8929	6.3572
	0.4161	55.4342	1.8478		0.2002	83.0819	6.3909		0.3802	11.5532	4.6213
	0.3668	68.0544	2.2685		0.1853	86.0998	6.6231		0.4532	11.5532	4.6213
	0.2758	107.249	3.575		0.5107	39.7104	3.0546		0.3209	11.5532	4.6213
	0.4308	49.9444	1.6648		0.3977	40.7905	3.1377		0.2861	11.8245	4.7298
	0.3281	55.3429	1.8448		0.355	43.6674	3.359		0.2484	13.8891	5.5557
	0.4161	55.4331	1.8478		0.3347	50.8417	3.9109		0.2183	15.5181	6.2073
	0.3668	68.2417	2.2747		0.3669	52.5976	4.046		0.227	18.5235	7.4094
	0.2758	104.659	3.4886		0.2693	58.7771	4.5213		0.3802	11.5532	4.6213
	0.4308	48.0309	1.601		0.2002	84.7916	6.5224		0.4532	11.5532	4.6213
	0.3343	66.7195	2.224		0.1386	108.897	8.3767		0.3209	11.5532	4.6213
	0.4092	81.6366	2.7212		0.5107	39.9385	3.0722		0.2861	11.8065	4.7226
	0.273	146.196	4.8732		0.3725	40.98	3.1523		0.2484	14.1696	5.6678
	0.4308	48.0339	1.6011		0.3942	45.7008	3.5154		0.1617	15.1525	6.061
	0.3343	66.7044	2.2235		0.2336	54.8734	4.221		0.1855	18.3868	7.3547
	0.4092	81.6219	2.7207		0.1925	83.0404	6.3877		0.1338	22.1975	8.879
	0.273	146.781	4.8927		0.1969	89.8456	6.9112		0.3802	11.5532	4.6213
	0.1568	183.01	6.1003		0.1813	90.1403	6.9339		0.4532	11.5532	4.6213
	0.4308	49.8155	1.6605		0.5107	39.8636	3.0664		0.3209	11.5532	4.6213
	0.3281	55.6219	1.8541		0.3977	41.4688	3.1899		0.2861	11.8065	4.7226
	0.4161	55.894	1.8631		0.4539	45.864	3.528		0.2484	14.1695	5.6678
	0.3668	62.6563	2.0885		0.3247	54.415	4.1858		0.1617	15.1458	6.0583
	0.3182	82.5244	2.7508		0.1815	84.3885	6.4914		0.1855	18.6245	7.4498
	0.2247	151.634	5.0545		0.2001	91.2663	7.0205		0.1216	21.6217	8.6487
	0.4308	49.8156	1.6605		0.3164	91.2663	7.0205		0.3802	11.5532	4.6213
	0.3281	55.6209	1.854		0.1225	100.586	7.7374		0.4532	11.5532	4.6213
	0.4161	55.893	1.8631		0.5107	39.8636	3.0664		0.3209	11.5532	4.6213
	0.3668	62.6775	2.0893		0.3977	41.4688	3.1899		0.2861	11.8242	4.7297
	0.3182	82.443	2.7481		0.4539	45.8642	3.528		0.2484	13.8865	5.5546
	0.2247	153.218	5.1072		0.3247	54.4151	4.1858		0.2183	15.4493	6.1797
	0.4308	47.1922	1.5731		0.1815	84.3835	6.491		0.2813	16.2164	6.4866
	0.3281	59.9337	1.9978		0.2001	91.3401	7.0262		0.1979	17.03	6.812
	0.3631	80.8722	2.6957		0.3164	91.3401	7.0262		0.1901	20.45	8.18
	0.2809	117.946	3.9315		0.5107	39.7298	3.0561		0.3802	11.5532	4.6213
	0.2111	203.819	6.7939		0.3977	40.6601	3.1277		0.4532	11.5532	4.6213
	0.4308	47.8712	1.5957		0.355	43.0664	3.3128		0.3209	11.5532	4.6213
	0.3343	67.4728	2.2491		0.3838	48.0944	3.6996		0.2861	11.8243	4.7297
	0.4092	77.6511	2.5884		0.2843	61.1985	4.7076		0.2484	13.8911	5.5564
	0.2935	107.444	3.5815		0.2176	81.8755	6.2981		0.2183	15.4354	6.1742
	0.2111	209.204	6.9735		0.1634	91.1613	7.0124		0.227	19.3708	7.7483
	0.4308	47.1891	1.573		0.5107	39.7298	3.0561		0.1502	23.6094	9.4438
	0.3281	59.8989	1.9966		0.3977	40.6601	3.1277		0.1328	24.1021	9.6409
	0.3631	81.2247	2.7075		0.355	43.0665	3.3128		0.3802	11.5532	4.6213
	0.2809	114.419	3.814		0.3838	48.0944	3.6996		0.4532	11.5532	4.6213
	0.1959	204.793	6.8264		0.2843	61.1968	4.7074		0.3209	11.5532	4.6213
	0.4308	47.189	1.573		0.2176	81.8966	6.2997		0.2861	11.8243	4.7297
	0.3281	59.8992	1.9966		0.1634	90.3954	6.9535		0.2484	13.8911	5.5564
	0.3631	81.2242	2.7075		0.1445	96.8689	7.4515		0.2183	15.4356	6.1743
	0.2809	114.409	3.8136		0.5107	39.712	3.0548		0.227	19.3692	7.7477
	0.1959	202.576	6.7525		0.3977	40.6403	3.1262		0.1502	23.6249	9.4499
	0.4308	49.8226	1.6608		0.355	43.1409	3.3185		0.1829	24.0198	9.6079
	0.3281	55.5915	1.8531		0.3838	48.469	3.7284		0.3802	11.5532	4.6213
	0.4161	55.8565	1.8619		0.2843	60.4661	4.6512		0.4532	11.5532	4.6213
	0.3668	63.2926	2.1098		0.2171	83.5571	6.4275		0.3209	11.5532	4.6213
	0.3182	81.2473	2.7082		0.1587	118.662	9.1278		0.2861	11.8066	4.7226
	0.317	107.227	3.5742		0.1444	128.4	9.8769		0.2484	14.1655	5.6662
	0.2469	158.085	5.2695		0.5107	39.712	3.0548		0.1617	15.1506	6.0603
	0.1193	238.539	7.9513		0.3977	40.6403	3.1262		0.2213	17.0489	6.8195
	0.4308	49.8213	1.6607		0.355	43.1409	3.3185		0.1669	20.0664	8.0266
	0.3281	55.5921	1.8531		0.3838	48.469	3.7284		0.3802	11.5532	4.6213
	0.4161	55.8594	1.862		0.2843	60.4668	4.6513		0.4532	11.5532	4.6213
	0.3668	63.2856	2.1095		0.2171	83.5411	6.4262		0.3209	11.5532	4.6213
	0.3182	80.8639	2.6955		0.1587	119.028	9.156		0.2861	11.8066	4.7226
	0.317	109.056	3.6352		0.2101	119.486	9.1912		0.2484	14.1655	5.6662
	0.1813	183.644	6.1215		0.5107	39.7052	3.0542		0.1617	15.1493	6.0597
	0.4308	49.8213	1.6607		0.3977	40.7528	3.1348		0.2213	17.0653	6.8261
	0.3281	55.5921	1.8531		0.355	43.58	3.3523		0.1669	19.4976	7.7991
	0.4161	55.8594	1.862		0.3347	51.6094	3.97		0.1218	20.1403	8.0561
	0.3668	63.2858	2.1095		0.2574	63.2777	4.8675		0.3802	11.5532	4.6213
	0.3182	80.8553	2.6952		0.2256	77.2977	5.946		0.4532	11.5532	4.6213
	0.317	109.084	3.6361		0.1962	92.9352	7.1489		0.3209	11.5532	4.6213
	0.1813	180.559	6.0186		0.1892	117.438	9.0337		0.2861	11.8066	4.7226
	0.4308	47.1915	1.5731		0.5107	39.7052	3.0542		0.2484	14.1658	5.6663
	0.3281	59.9383	1.9979		0.3977	40.7528	3.1348		0.1617	15.1261	6.0504
	0.3631	80.8449	2.6948		0.355	43.5801	3.3523		0.2213	17.2254	6.8902
	0.2809	118.124	3.9375		0.3347	51.6097	3.97		0.1701	20.805	8.322
	0.2111	192.738	6.4246		0.2574	63.2705	4.867		0.2559	20.9514	8.3805
	0.2206	198.919	6.6306		0.2256	77.3218	5.9478		0.3802	11.5532	4.6213
	0.1745	251.038	8.3679		0.1962	92.7218	7.1324		0.4532	11.5532	4.6213
	0.4308	47.8882	1.5963		0.1442	113.63	8.7408		0.3209	11.5532	4.6213
	0.3343	67.383	2.2461		0.5107	39.9377	3.0721		0.2861	11.8066	4.7226
	0.4092	76.9546	2.5652		0.3725	40.9789	3.1522		0.2484	14.1658	5.6663
	0.2935	113.949	3.7983		0.3942	45.7164	3.5166		0.1617	15.1246	6.0499
	0.2061	185.147	6.1716		0.2336	54.8913	4.2224		0.2213	17.2307	6.8923
	0.1948	224.048	7.4683		0.1925	82.5715	6.3517		0.1701	20.9026	8.361
	0.4308	47.8882	1.5963		0.1683	105.525	8.1173		0.1825	19.7901	7.916
	0.3343	67.383	2.2461		0.2485	98.9273	7.6098		0.3802	11.5532	4.6213
	0.4092	76.9536	2.5651		0.5107	39.9378	3.0721		0.4532	11.5532	4.6213
	0.2935	113.954	3.7985		0.3725	40.9789	3.1522		0.3209	11.5532	4.6213
	0.2061	184.901	6.1634		0.3942	45.716	3.5166		0.2861	11.8242	4.7297
	0.1948	234.084	7.8028		0.2336	54.8915	4.2224		0.2484	13.8866	5.5547
	0.1026	278.37	9.279		0.1925	82.5688	6.3514		0.2183	15.446	6.1784
	0.4308	47.888	1.5963		0.1683	106.446	8.1882		0.2813	16.2292	6.4917
	0.3343	67.3841	2.2461		0.2486	103.81	7.9854		0.1979	17.171	6.8684
	0.4092	76.9893	2.5663		0.5107	39.9111	3.0701		0.2986	17.171	6.8684
	0.2935	113.737	3.7912		0.3725	41.0458	3.1574		0.3802	11.5532	4.6213
	0.2061	194.522	6.4841		0.3942	46.3319	3.564		0.4532	11.5532	4.6213
	0.1708	254.074	8.4691		0.2336	51.2466	3.942		0.3209	11.5532	4.6213
	0.1148	313.288	10.4429		0.2701	55.6888	4.2838		0.2861	11.8242	4.7297
	0.4308	47.888	1.5963		0.2637	63.2662	4.8666		0.2484	13.8866	5.5547
	0.3343	67.3841	2.2461		0.164	92.055	7.0812		0.2183	15.4457	6.1783
	0.4092	76.9895	2.5663		0.1889	110.544	8.5034		0.2813	16.2266	6.4906
	0.2935	113.737	3.7912		0.5107	39.9111	3.0701		0.1979	17.2027	6.8811
	0.2061	194.553	6.4851		0.3725	41.0458	3.1574		0.2986	17.2027	6.8811
	0.1708	251.28	8.376		0.3942	46.3318	3.564		0.3566	11.3836	4.5535
	0.4308	49.8225	1.6608		0.2336	51.2461	3.942		0.3757	11.3836	4.5535
	0.3281	55.5915	1.853		0.2701	55.6963	4.2843		0.3566	11.4566	4.5826
	0.4161	55.8566	1.8619		0.2637	63.2307	4.8639		0.4465	11.4566	4.5826
	0.3668	63.2943	2.1098		0.164	93.2249	7.1711		0.3566	11.458	4.5832
	0.3182	81.2138	2.7071		0.1219	119.708	9.2083		0.4465	11.458	4.5832
	0.317	107.297	3.5766		0.5107	39.7253	3.0558		0.3566	11.5013	4.6005
	0.2469	155.308	5.1769		0.3977	40.8158	3.1397		0.3757	11.5013	4.6005
	0.2474	169.668	5.6556		0.355	43.6343	3.3565		0.3604	11.5013	4.6005
	0.1577	272.013	9.0671		0.3347	50.2774	3.8675		0.3566	11.4924	4.597
	0.4308	49.8225	1.6608		0.3669	56.0525	4.3117		0.3757	11.4924	4.597
	0.3281	55.5915	1.853		0.185	83.4119	6.4163		0.3604	11.4924	4.597
	0.4161	55.8566	1.8619		0.1758	102.089	7.853		0.4173	10.2295	4.0918
	0.3668	63.2943	2.1098		0.172	108.008	8.3083		0.4357	10.2295	4.0918
	0.3182	81.2148	2.7072		0.5107	39.7253	3.0558		0.4173	10.1604	4.0642
	0.317	107.292	3.5764		0.3977	40.8158	3.1397		0.4357	10.1604	4.0642
	0.2469	155.454	5.1818		0.355	43.6344	3.3565		0.3917	10.1604	4.0642
	0.2474	169.939	5.6646		0.3347	50.2784	3.8676		0.4173	10.2612	4.1045
	0.1501	233.353	7.7784		0.3669	56.043	4.311		0.3403	10.2612	4.1045
	0.4308	47.8711	1.5957		0.185	83.6104	6.4316		0.3743	10.3125	4.125
	0.3343	67.4734	2.2491		0.1758	98.8343	7.6026		0.4173	10.3367	4.1347
	0.4092	77.627	2.5876		0.2446	93.4007	7.1847		0.3403	10.3367	4.1347
	0.2935	107.546	3.5849		0.5107	39.7254	3.0558		0.3687	10.3367	4.1347
	0.2111	201.248	6.7083		0.3977	40.8159	3.1397		0.4173	10.3312	4.1325
	0.1822	229.014	7.6338		0.355	43.6334	3.3564		0.3403	10.3312	4.1325
	0.1928	272.977	9.0992		0.3347	50.2764	3.8674		0.3687	10.3312	4.1325
	0.1308	325.457	10.8485		0.3669	56.0958	4.3151		0.3356	10.3312	4.1325
	0.4308	47.8711	1.5957		0.185	82.4776	6.3444		0.4173	10.1727	4.0691
	0.3343	67.4734	2.2491		0.1417	111.464	8.5742		0.4357	10.1727	4.0691
	0.4092	77.6269	2.5876		0.1266	128.847	9.9113		0.3917	10.1727	4.0691
	0.2935	107.546	3.5849		0.5107	39.7254	3.0558		0.3523	10.8271	4.3308
	0.2111	201.211	6.707		0.3977	40.8159	3.1397		0.4173	10.1699	4.068
	0.1822	229.321	7.644		0.355	43.6333	3.3564		0.4357	10.1699	4.068
	0.1928	269.366	8.9789		0.3347	50.2761	3.8674		0.3917	10.1699	4.068
	0.1446	263.604	8.7868		0.3669	56.0986	4.3153		0.3523	10.5287	4.2115
	0.4308	47.8711	1.5957		0.185	82.4191	6.3399		0.4173	10.2468	4.0987
	0.3343	67.4733	2.2491		0.1417	113.163	8.7048		0.3403	10.2468	4.0987
	0.4092	77.6259	2.5875		0.1859	134.923	10.3787		0.3743	10.2468	4.0987
	0.2935	107.554	3.5851		0.5107	39.9109	3.0701		0.336	10.2468	4.0987
	0.2111	200.816	6.6939		0.3725	41.0456	3.1574		0.2568	10.3108	4.1243
	0.1822	233.893	7.7964		0.3942	46.3361	3.5643		0.4173	10.3344	4.1338
	0.1623	314.844	10.4948		0.2336	51.2455	3.942		0.3403	10.3344	4.1338
	0.4308	47.8711	1.5957		0.2701	55.5746	4.275		0.3687	10.3344	4.1338
	0.3343	67.4733	2.2491		0.2637	64.5511	4.9655		0.3356	10.3344	4.1338
	0.4092	77.6259	2.5875		0.1716	85.9533	6.6118		0.2322	12.4449	4.9779
	0.2935	107.554	3.5851		0.1905	95.7542	7.3657		0.4173	10.2453	4.0981
	0.2111	200.812	6.6937		0.5107	39.9109	3.0701		0.3403	10.2453	4.0981
	0.1822	233.902	7.7967		0.3725	41.0456	3.1574		0.3743	10.2453	4.0981
	0.1623	310.98	10.366		0.3942	46.3362	3.5643		0.336	10.2453	4.0981
	0.1699	308.812	10.2937		0.2336	51.2455	3.942		0.1455	13.3851	5.3541
	0.4308	47.1915	1.5731		0.2701	55.5728	4.2748		0.4173	10.2453	4.0981
	0.3281	59.9383	1.9979		0.2637	64.5732	4.9672		0.3403	10.2453	4.0981
	0.3631	80.8458	2.6949		0.1716	85.2145	6.555		0.3743	10.2453	4.0981
	0.2809	118.113	3.9371		0.1819	96.2094	7.4007		0.336	10.2453	4.0981
	0.2111	193.13	6.4377		0.5107	39.9093	3.0699		0.1455	13.1562	5.2625
	0.2206	197.079	6.5693		0.3725	41.0451	3.1573		0.4173	10.2453	4.0981
	0.1668	253.543	8.4514		0.3942	46.3703	3.5669		0.3403	10.2453	4.0981
	0.4158	265.214	8.8405		0.2336	51.2105	3.9393		0.3743	10.2453	4.0981
	0.4308	47.1915	1.5731		0.2701	54.732	4.2102		0.336	10.2453	4.0981
	0.3281	59.9383	1.9979		0.2365	71.3044	5.485		0.1455	13.2406	5.2963
	0.3631	80.8458	2.6949		0.1829	111.462	8.574		0.4173	10.3339	4.1336
	0.2809	118.113	3.9371		0.1081	132.232	10.1717		0.3403	10.3339	4.1336
	0.2111	193.129	6.4376		0.5107	39.9093	3.0699		0.3687	10.3339	4.1336
	0.2206	197.075	6.5692		0.3725	41.0451	3.1573		0.3356	10.3339	4.1336
	0.1668	251.821	8.394		0.3942	46.3701	3.5669		0.2322	13.0021	5.2008
					0.2701	54.7389	4.2107		0.4173	10.2457	4.0983
					0.2365	71.2433	5.4802		0.3403	10.2457	4.0983
					0.1829	114.238	8.7876		0.3743	10.2457	4.0983
					0.1542	133.195	10.2457		0.336	10.2457	4.0983
					0.5107	39.9093	3.0699		0.2568	11.6625	4.665
					0.3725	41.0445	3.1573		0.2001	13.9994	5.5998
					0.3942	46.3698	3.5669		0.2289	13.9994	5.5998
					0.2336	51.2331	3.941		0.4173	10.2457	4.0983
					0.2701	54.6722	4.2056		0.3403	10.2457	4.0983
					0.2365	70.1098	5.3931		0.3743	10.2457	4.0983
					0.1563	124.417	9.5705		0.336	10.2457	4.0983
					0.1756	127.121	9.7785		0.2568	11.6609	4.6643
					0.5107	39.9093	3.0699		0.2001	14.0008	5.6003
					0.3725	41.0445	3.1573		0.2289	14.0008	5.6003
					0.3942	46.37	3.5669		0.4173	10.2457	4.0983
					0.2336	51.233	3.941		0.3403	10.2457	4.0983
					0.2701	54.6666	4.2051		0.3743	10.2457	4.0983
					0.2365	70.1628	5.3971		0.336	10.2457	4.0983
					0.1563	122.093	9.3918		0.2568	11.6637	4.6655
					0.1719	126.231	9.7101		0.2001	14.0252	5.6101
					0.5107	39.7288	3.0561		0.2158	14.0252	5.6101
					0.3977	40.6685	3.1283		0.4173	10.3339	4.1336
					0.355	43.1024	3.3156		0.3403	10.3339	4.1336
					0.3838	48.1193	3.7015		0.3687	10.3339	4.1336
					0.2843	60.5595	4.6584		0.3356	10.3339	4.1336
					0.2176	89.4469	6.8805		0.2322	13.0016	5.2006
					0.1396	130.239	10.0184		0.1792	14.6726	5.8691
					0.5107	39.7288	3.0561		0.2017	14.6726	5.8691
					0.3977	40.6684	3.1283		0.4173	10.3339	4.1336
					0.355	43.1023	3.3156		0.3403	10.3339	4.1336
					0.3838	48.1196	3.7015		0.3687	10.3339	4.1336
					0.2843	60.561	4.6585		0.3356	10.3339	4.1336
					0.2176	89.412	6.8778		0.2322	13.0014	5.2005
					0.1396	130.476	10.0366		0.1792	14.6748	5.8699
					0.2139	120.113	9.2395		0.2017	14.6748	5.8699
					0.5107	39.8635	3.0664		0.2245	15.2313	6.0925
					0.3977	41.4689	3.1899		0.1831	20.161	8.0644
					0.4539	45.8652	3.5281		0.4173	10.3339	4.1336
					0.3247	54.4158	4.1858		0.3403	10.3339	4.1336
					0.1815	84.3631	6.4895		0.3687	10.3339	4.1336
					0.2001	91.7844	7.0603		0.3356	10.3339	4.1336
					0.1961	91.7844	7.0603		0.2322	13.0014	5.2005
					0.1662	97.9796	7.5369		0.1792	14.6749	5.8699
					0.5107	39.8635	3.0664		0.2017	14.6749	5.8699
					0.3977	41.4689	3.1899		0.2245	15.2175	6.087
					0.4539	45.8653	3.5281		0.1311	15.8585	6.3434
					0.3247	54.4154	4.1858		0.4173	10.2457	4.0983
					0.1815	84.3711	6.4901		0.3403	10.2457	4.0983
					0.2001	91.7915	7.0609		0.3743	10.2457	4.0983
					0.1961	91.7915	7.0609		0.336	10.2457	4.0983
					0.3681	109.53	8.4254		0.2568	11.664	4.6656
					0.5107	39.7125	3.0548		0.2001	14.0274	5.611
					0.3977	40.6402	3.1262		0.2158	14.0274	5.611
					0.355	43.137	3.3182		0.1606	14.7578	5.9031
					0.3838	48.4593	3.7276		0.2956	15.9531	6.3813
					0.2843	60.5233	4.6556		0.3176	15.0522	6.0209
					0.2171	81.8553	6.2966		0.4173	10.2457	4.0983
					0.1824	115.861	8.9124		0.3403	10.2457	4.0983
					0.5107	39.7125	3.0548		0.3743	10.2457	4.0983
					0.3977	40.6402	3.1262		0.336	10.2457	4.0983
					0.355	43.137	3.3182		0.2568	11.664	4.6656
					0.3838	48.4592	3.7276		0.2001	14.0274	5.611
					0.2843	60.5229	4.6556		0.2158	14.0274	5.611
					0.2171	81.864	6.2972		0.1606	14.7416	5.8966
					0.1824	115.99	8.9223		0.2956	15.9287	6.3715
					0.5107	39.9385	3.0722		0.2527	16.2266	6.4907
					0.3725	40.98	3.1523		0.4173	10.2457	4.0983
					0.3942	45.7008	3.5154		0.3403	10.2457	4.0983
					0.2336	54.8737	4.2211		0.3743	10.2457	4.0983
					0.1925	83.0348	6.3873		0.336	10.2457	4.0983
					0.1969	89.9055	6.9158		0.2568	11.664	4.6656
					0.5107	39.9385	3.0722		0.2001	14.027	5.6108
					0.3725	40.98	3.1523		0.2158	14.027	5.6108
					0.3942	45.7007	3.5154		0.1606	14.2733	5.7093
					0.2336	54.8731	4.221		0.2033	16.1415	6.4566
					0.1925	83.0471	6.3882		0.1693	15.552	6.2208
					0.1969	89.7197	6.9015		0.4173	10.2457	4.0983
					0.382	36.1782	2.7829		0.3403	10.2457	4.0983
					0.3226	39.2487	3.0191		0.3743	10.2457	4.0983
					0.382	36.1378	2.7798		0.336	10.2457	4.0983
					0.3226	39.5776	3.0444		0.2568	11.664	4.6656
					0.382	37.0635	2.851		0.2001	14.027	5.6108
					0.3192	38.3648	2.9511		0.2158	14.027	5.6108
					0.382	37.1666	2.859		0.1606	14.2924	5.717
					0.3192	38.4327	2.9564		0.2033	16.1822	6.4729
					0.4223	39.8371	3.0644		0.1649	14.7253	5.8901
					0.382	37.1706	2.8593
					0.3192	38.4691	2.9592
					0.4223	39.2776	3.0214
					0.227	57.6014	4.4309
					0.382	37.1711	2.8593
					0.3192	38.4695	2.9592
					0.4223	39.2613	3.0201
					0.227	57.8906	4.4531
					0.2909	36.9141	2.8395
					0.2909	37.3063	2.8697
					0.3278	39.895	3.0688
					0.2909	37.3825	2.8756
					0.3278	39.3634	3.028

## Sheet: Fig. 2D
Fig. 2D
Growth Rate (hr-1)	Peak P0A-YFP Promoter Activity (au)	Cellfates (veg=0, spore=1)
0.3592	0.1485	0
0.2955	0.1059	0
0.5648	0.1249	0
0.6306	0.088	0
0.6628	0.1089	0
0.3641	0.082	0
0.6007	0.1582	0
0.1721	0.3056	1
0.4102	0.1736	0
0.3636	0.0934	0
0.4074	0.1725	0
0.4943	0.1821	0
0.5064	0.1308	0
0.3069	0.1568	0
0.2246	0.2335	0
0.1039	0.4732	1
0.1075	0.3225	1
0.1551	0.3781	1
0.1378	0.4255	1
0.121	0.355	1
0.2872	0.1906	0
0.1551	0.3729	1
0.1427	0.4275	1
0.0713	0.3975	1
0.1042	0.4361	1
0.1189	0.5133	1
0.2269	0.2155	0
0.0349	0.3743	0
0.1829	0.2536	0
0.0652	0.6178	1
0.0672	0.5351	1
0.0603	0.7852	1
0.068	0.5257	1
0.3979	0.1343	0
0.5795	0.1022	0
0.6332	0.0876	0
0.4387	0.0505	0
0.3927	0.0759	0
0.478	0.0546	0
0.4596	0.0259	0
0.3952	0.1565	0
0.3862	0.0973	0
0.1593	0.2756	1
0.2637	0.1654	0
0.3637	0.0976	0
0.355	0.1147	0
0.3064	0.2486	0
0.0731	0.3717	1
0.2971	0.2131	0
0.1043	0.4767	1
0.0755	0.4491	1
0.0772	0.4297	1
0.0897	0.3381	1
0.0881	0.344	1
0.249	0.1784	0
0.0711	0.4523	1
0.0975	0.5021	1
0.0954	0.5958	1
0.1267	0.4408	1
0.0639	0.5795	1
0.1646	0.321	0
0.0411	0.5952	1
0.0444	0.7582	1
0.2914	0.3937	1
0.3512	0.394	1
0.2476	0.1361	0
0.1069	0.3597	0
0.4954	0.1276	0
0.4429	0.0703	0
0.4683	0.0567	0
0.3465	0.0965	0
0.5358	0.132	0
0.2737	0.2506	0
0.2782	0.1791	0
0.1466	0.2108	1
0.554	0.1718	0
0.3493	0.2902	0
0.1635	0.4378	1
0.054	0.2792	1
0.063	0.4572	1
0.088	0.4302	0
0.2189	0.2849	0
0.1998	0.4854	1
0.5798	0.1748	0
0.2063	0.6203	1
0.0739	0.3649	1
0.1291	0.3992	1
0.0405	0.412	1
0.4709	0.2715	0
0.1541	0.4698	0
0.1045	0.3408	0
0.2138	0.3461	0
0.1573	0.4237	0
0.1451	0.4217	1
0.1033	0.5819	1
0.1329	0.6666	1
0.3618	0.3508	0
0.1796	0.3864	0
0.1115	0.505	1
0.176	0.3007	0
0.1108	0.1949	0
0.185	0.2758	0
0.1381	0.2547	0
0.1104	0.3057	0
0.1369	0.3516	0
0.1798	0.3949	0
0.2153	0.3705	0
0.062	0.6552	1
0.1063	0.3295	0
0.1319	0.5506	0
0.1697	0.4625	0
0.0918	0.5363	1
0.2116	0.28	0
0.1587	0.4283	1
0.0847	0.5561	1
0.117	0.671	1
0.0656	0.5318	1
0.0609	0.4926	1
0.105	0.5042	1
0.1521	0.5773	1
0.1604	0.5224	0
0.1522	0.4267	0
0.1274	0.5669	0
0.2298	0.6197	1
0.1815	0.4984	1
0.1319	0.523	1
0.13	0.679	1
0.1479	0.6363	1
0.1163	0.4976	0
0.1929	0.3738	1
0.1076	0.6551	1
0.1122	0.438	0
0.1283	0.3959	1
0.1972	0.3168	1
0.2999	0.2828	1
0.2756	0.1714	0
0.5448	0.1146	0
0.5513	0.1625	0
0.4956	0.1383	0
0.3943	0.1338	0
0.1323	0.4456	1
0.4361	0.1396	0
0.1212	0.2606	1
0.055	0.4801	1
0.3965	0.1675	0
0.0835	0.6447	1
0.0453	0.3246	1
0.2506	0.2146	0
0.1133	0.4446	1
0.1698	0.3114	0
0.2621	0.2074	0
0.2379	0.2842	0
0.2578	0.354	0
0.1027	0.6367	1
0.0671	0.7493	1
0.1987	0.3156	0
0.186	0.4084	0
0.1011	0.5964	1
0.0538	0.7083	1
0.1164	0.5089	1
0.0918	0.5643	1
0.0502	0.8242	1
0.1653	0.3893	0
0.2848	0.4153	0
0.1994	0.6249	0
0.1909	0.6943	1
0.1819	0.3636	0
0.0915	0.6865	1
0.1255	0.7185	1
0.2245	0.2961	1
0.1812	0.456	1
0.1946	0.1218	0
0.1932	0.2155	0
0.1047	0.308	0
0.0959	0.4311	1
0.2901	0.1843	0
0.2773	0.353	0
0.1161	0.5199	1
0.1568	0.3703	1
0.2004	0.1924	0
0.1798	0.5077	1
0.2953	0.2737	0
0.0995	0.4348	1
0.0814	0.4926	1
0.2816	0.2741	0
0.1903	0.2916	0
0.1334	0.4964	1
0.1554	0.32	0
0.0684	0.5809	1
0.1303	0.2496	0
0.1366	0.5339	1
0.116	0.2731	0
0.1554	0.7164	1
0.1158	0.6104	1
0.1489	0.3806	1
0.3356	0.096	0
0.686	0.0864	0
0.1893	0.1554	0
0.5416	0.0503	0
0.4252	0.0527	0
0.1176	0.2748	1
0.1016	0.4068	1
0.1052	0.5553	1
0.0762	0.4254	1
0.3367	0.2181	0
0.2947	0.3071	0
0.2738	0.193	0
0.2597	0.2599	0
0.1544	0.5525	1
0.1203	0.3679	1
0.1639	0.2907	0
0.0949	0.5396	1
0.0701	0.611	1
0.1772	0.149	0
0.3989	0.1966	0
0.3696	0.1441	0
0.1153	0.372	1
0.0884	0.4782	1
0.3073	0.1996	0
0.2891	0.1238	0
0.2174	0.3883	0
0.1261	0.4731	1
0.4054	0.1821	0
0.1633	0.2166	1
0.1441	0.413	1
0.1881	0.3009	1
0.121	0.659	1
0.1346	0.4748	1
0.1334	0.1413	0
0.3409	0.164	0
0.2835	0.2695	0
0.4716	0.147	0
0.4377	0.1538	0
0.3602	0.2316	0
0.4107	0.1256	0
0.3477	0.1662	0
0.3465	0.1862	0
0.2468	0.2597	0
0.3624	0.1473	0
0.2738	0.1783	0
0.1219	0.3597	1
0.1089	0.3361	1
0.2799	0.2371	0
0.0935	0.4575	1
0.304	0.2778	0
0.0649	0.582	1
0.3227	0.2483	0
0.2262	0.2256	0
0.0844	0.4113	1
0.1	0.5312	1
0.1046	0.5038	1
0.0529	0.5317	1
0.0604	0.7467	1
0.0427	0.4394	1
0.0993	0.3689	1
0.2367	0.4145	0
0.2691	0.2466	0
0.1414	0.4405	1
0.4477	0.2244	0
0.1688	0.3665	0
0.2103	0.3882	0
0.1268	0.4238	1
0.0736	0.6455	1
0.0985	0.5213	1
0.0821	0.5743	1
0.1105	0.6269	1
0.0778	0.5078	1
0.1066	0.063	0
0.0938	0.2399	0
0.0726	0.5517	1
0.2857	0.3222	0
0.0443	0.3167	0
0.3701	0.2452	0
0.3809	0.2007	0
0.0998	0.6236	1
0.1913	0.4906	0
0.2249	0.2774	0
0.1412	0.7066	1
0.1052	0.4201	1
0.101	0.4498	1
0.0655	0.6209	1
0.3627	0.0848	0
0.5916	0.0519	0
0.6543	0.0538	0
0.5328	0.0288	0
0.5528	0.0046	0
0.5664	0.0227	0
0.4746	0.0612	0
0.1169	0.3615	1
0.1985	0.2447	1
0.1499	0.2516	1
0.38	0.0512	0
0.092	0.3235	1
0.6339	0.0714	0
0.112	0.3536	1
0.3646	0.2224	0
0.2004	0.2603	1
0.1464	0.2783	1
0.2438	0.1723	0
0.1128	0.2219	1
0.0935	0.551	1
0.2786	0.2507	0
0.0834	0.577	1
0.0521	0.5863	1
0.1982	0.373	0
0.083	0.423	1
0.0408	0.7238	1
