# Supplementary material for: Slowdown of growth controls cellular differentiation
Source: Mol Syst Biol. 2016 May 23;12(5):871. doi: 10.15252/msb.20156691 (PMC5289222; doi:10.15252/msb.20156691)
Supplement: Supplementary file 7 — Source Data for Figure 3 [file MSB-12-871-s005.xlsx]

## Sheet: Fig. 3
Wildtype in RM					Wildtype in RM + 0.025% Glucose
Generation	Growth Rate (hr-1)	Cellfate (0=veg, 1=spore)			Generation	Growth Rate (hr-1)	Cellfate (0=veg, 1=spore)
0	0.349	0			0	0.626	0
1	0.2548	0			1	0.5563	0
1	0.4415	0			1	0.5199	0
2	0.4371	0			2	0.4647	0
2	0.4594	0			2	0.4656	0
2	0.2524	0			2	0.4779	0
2	0.4164	0			2	0.4129	0
3	0.2837	0			3	0.41	0
3	0.2513	0			3	0.3829	0
3	0.2824	0			3	0.4166	0
3	0.3426	0			3	0.3928	0
3	0.351	0			3	0.3733	0
3	0.2122	0			3	0.3786	0
3	0.1605	0			3	0.319	0
4	0.2	0			4	0.2602	0
5	0.1589	0			4	0.2879	0
4	0.0248	0			4	0.2741	0
4	0.1249	0			4	0.2497	0
0	0.3758	0			4	0.3208	0
1	0.4517	0			4	0.061	0
1	0.4889	0			4	0.0374	0
2	0.3041	0			5	0.0604	0
2	0.2725	0			0	0.5489	0
2	0.3313	0			1	0.5223	0
2	0.3186	0			1	0.5999	0
3	0.2733	0			2	0.3983	0
3	0.2734	0			2	0.4993	0
3	0.1854	0			2	0.5049	0
3	0.2548	0			2	0.3857	0
3	0.2471	0			3	0.2939	0
4	0.2357	0			3	0.3594	0
4	0.2847	0			3	0.3184	0
4	0.2089	0			3	0.3517	0
4	0.0136	0			4	0.2894	0
5	0.1894	0			0	0.6475	0
4	0.1775	0			1	0.5054	0
5	0.1138	0			1	0.5243	0
0	0.2716	0			2	0.308	0
1	0.1229	0			2	0.1953	0
1	0.3934	0			2	0.3491	0
2	0.3064	0			2	0.4741	0
2	0.3266	0			3	0.3893	0
3	0.2414	0			3	0.3554	0
3	0.3713	0			3	0.3791	0
3	0.1877	0			3	0.3707	0
3	0.1911	0			3	0.47	0
4	0.384	0			0	0.5662	0
4	0.2464	0			1	0.5271	0
4	0.0606	0			1	0.4796	0
4	0.1496	0			2	0.5014	0
5	0.4019	0			2	0.3927	0
6	0.0149	0			2	0.341	0
2	0.3264	0			2	0.0445	0
3	0.1068	0			3	0.2611	0
3	0.0724	0			3	0.4641	0
5	0.1444	0			3	0.1313	0
5	0.107	0			3	0.3665	0
6	0.2497	0			3	0.3975	0
7	0.123	0			4	0.3073	0
5	0.125	0			5	0.1222	0
5	0.0815	0			5	0.1728	0
6	0.1293	0			6	0.1291	0
6	0.0947	0			6	0.1135	0
6	0.0763	0			6	0.101	0
6	0.0949	0			6	0.12	0
8	0.125	0			7	0.0155	0
8	0.1487	0			7	0.1951	0
7	0.0744	0			7	0.201	0
9	0.0893	0			7	0.1149	0
9	0.1167	0			0	0.6288	0
7	0.1473	0			1	0.5961	0
0	0.291	0			1	0.5673	0
1	0.4276	0			2	0.4675	0
1	0.4321	0			2	0.4668	0
2	0.3435	0			2	0.3908	0
2	0.275	0			3	0.4554	0
2	0.3023	0			3	0.5101	0
3	0.2748	0			3	0.4243	0
3	0.173	0			3	0.3341	0
4	0.1173	0			3	0.3826	0
4	0.182	0			3	0.395	0
4	0.1677	0			4	0.3242	0
5	0.1788	0			4	0.6013	0
5	0.1392	0			4	0.3715	0
5	0.1299	0			4	0.3343	0
6	0.1156	0			4	0.3149	0
7	0.1991	0			4	0.4493	0
7	0.1379	0			4	0.3695	0
8	0.1259	0			5	0.3705	0
0	0.2349	0			5	0.3368	0
1	0.1827	0			5	0.4417	0
1	0.1232	0			5	0.1715	0
2	0.2051	0			5	0.3312	0
2	0.2011	0			5	0.3648	0
3	0.1382	0			6	0.1966	0
3	0.2063	0			7	0.1256	0
4	0.1937	0			8	0.1299	0
5	0.133	0			8	0.1208	0
6	0.1109	0			0	0.6611	0
7	0.0899	0			1	0.6263	0
8	0.0798	0			1	0.7781	0
0	0.3326	0			2	0.4773	0
1	0.5255	0			2	0.5271	0
1	0.1816	0			2	0.4736	0
2	0.3781	0			2	0.569	0
2	0.2967	0			3	0.4755	0
2	0.2334	0			3	0.3837	0
2	0.204	0			3	0.3545	0
3	0.1894	0			3	0.427	0
3	0.1859	0			3	0.3702	0
4	0.114	0			3	0.4182	0
0	0.2228	0			3	0.3671	0
1	0.327	0			4	0.362	0
1	0.308	0			4	0.3745	0
2	0.2125	0			4	0.3357	0
2	0.2024	0			4	0.3548	0
3	0.1513	0			4	0.3283	0
3	0.2787	0			4	0.3917	0
0	0.1925	0			4	0.4015	0
1	0.2875	0			4	0.4554	0
1	0.1561	0			4	0.2687	0
2	0.3269	0			4	0.3655	0
2	0.3034	0			4	0.3564	0
3	0.2398	0			5	0.2985	0
3	0.2413	0			5	0.0459	0
3	0.1691	0			5	0.2305	0
3	0.2509	0			5	0.1236	0
2	0.1938	0			5	0.2569	0
4	0.2086	0			5	0.3484	0
4	0.2294	0			5	0.1028	0
4	0.1566	0			5	0.101	0
5	0.1646	0			5	0.2281	0
5	0.186	0			5	0.2415	0
5	0.3103	0			6	0.1465	0
5	0.1159	0			6	0.2566	0
6	0.1458	0			6	0.1383	0
0	0.1739	0			7	0.2176	0
1	0.1149	0			7	0.121	0
2	0.2008	0			8	0.1511	0
2	0.0307	0			8	0.1237	0
3	0.2567	0			9	0.0802	0
3	0.2633	0			9	0.1176	0
4	0.1325	0			9	0.1763	0
4	0.1556	0			9	0.058	0
0	0.3514	0			1	0.6223	0
1	0.4601	0			1	0.5126	0
1	0.5035	0			2	0.5357	0
2	0.3693	0			2	0.4184	0
2	0.3832	0			2	0.3891	0
2	0.3926	0			2	0.4598	0
2	0.329	0			3	0.3515	0
3	0.2659	0			3	0.4689	0
3	0.4394	0			3	0.2751	0
3	0.2537	0			3	0.3324	0
4	0.168	0			3	0.3451	0
4	0.1911	0			4	0.3413	0
5	0.1383	0			4	0.4252	0
3	0.1369	1			4	0.3009	0
4	0.0931	1			4	0.0729	0
4	0.0876	1			5	0.0341	0
4	0.1401	1			4	0.1672	0
4	0.1219	1			4	0.2115	0
4	0.0877	1			5	0.029	0
4	0.1252	1			5	0.1419	0
4	0.1095	1			5	0.1148	0
4	0.0482	1			6	0.1058	0
4	0.0727	1			6	0.1178	0
5	0.0885	1			1	0.527	0
6	0.0524	1			1	0.6351	0
6	0.0544	1			2	0.5648	0
5	0.0443	1			2	0.4465	0
5	0.0591	1			2	0.4377	0
3	0.121	1			2	0.5302	0
3	0.0708	1			3	0.5878	0
4	0.0883	1			3	0.3719	0
4	0.0547	1			3	0.5012	0
4	0.0592	1			3	0.3773	0
4	0.0846	1			3	0.0504	0
5	0.0949	1			4	0.3739	0
4	0.0733	1			4	0.0079	0
4	0.0535	1			4	0.3157	0
4	0.0735	1			4	0.3961	0
5	0.033	1			4	0.2107	0
5	0.0594	1			4	0.3679	0
5	0.104	1			4	0.3235	0
5	0.0536	1			4	0.0701	0
5	0.046	1			5	0.2469	0
6	0.0442	1			5	0.1458	0
6	0.0768	1			5	0.1755	0
6	0.0346	1			6	0.1285	0
6	0.0492	1			6	0.112	0
5	0.1416	1			7	0.1859	0
5	0.2425	1			7	0.0849	0
4	0.1247	1			3	0.0959	1
4	0.1212	1			4	0.0747	1
4	0.0449	1			4	0.0742	1
4	0.0501	1			4	0.0508	1
5	0.1549	1			4	0.0461	1
6	0.171	1			4	0.0588	1
5	0.047	1			4	0.084	1
5	0.1053	1			4	0.0759	1
2	0.0307	1			5	0.0796	1
6	0.1005	1			5	0.1013	1
6	0.0859	1			5	0.0953	1
6	0.1123	1			5	0.0824	1
7	0.0877	1			5	0.0887	1
7	0.0503	1			5	0.075	1
7	0.0771	1			5	0.03	1
9	0.2077	1			5	0.0789	1
9	0.0662	1			5	0.097	1
8	0.0508	1			3	0.0674	1
7	0.039	1			3	0.0741	1
7	0.0574	1			3	0.0605	1
7	0.0794	1			3	0.0649	1
7	0.1019	1			4	0.0377	1
8	0.0937	1			4	0.0506	1
8	0.11	1			4	0.1092	1
2	0.1096	1			4	0.0894	1
3	0.1227	1			4	0.0679	1
3	0.0491	1			4	0.0571	1
3	0.0848	1			4	0.0699	1
3	0.0705	1			5	0.0733	1
4	0.068	1			5	0.076	1
5	0.0202	1			4	0.1088	1
5	0.0872	1			4	0.1137	1
5	0.0574	1			4	0.105	1
6	0.0779	1			4	0.0709	1
6	0.0466	1			4	0.0647	1
6	0.0811	1			4	0.0645	1
6	0.069	1			4	0.0893	1
6	0.0487	1			4	0.0723	1
8	0.1343	1			4	0.0871	1
8	0.0734	1			4	0.034	1
8	0.1017	1			3	0.0756	1
9	0.2007	1			4	0.0982	1
9	0.0694	1			4	0.0817	1
2	0.0799	1			4	0.0822	1
2	0.093	1			4	0.0724	1
3	0.1347	1			4	0.0705	1
3	0.1257	1			4	0.0758	1
4	0.0258	1			4	0.0738	1
4	0.0945	1			2	0.1867	1
4	0.0816	1			4	0.0434	1
5	0.0936	1			4	0.0685	1
6	0.0537	1			4	0.0759	1
7	0.1154	1			4	0.0778	1
8	0.1153	1			4	0.0613	1
9	0.0848	1			5	0.0791	1
9	0.1096	1			5	0.0519	1
3	0.0846	1			5	0.1313	1
3	0.0809	1			5	0.0831	1
3	0.0828	1			5	0.1142	1
3	0.0559	1			5	0.0929	1
3	0.1117	1			6	0.1068	1
3	0.1088	1			6	0.0854	1
4	0.066	1			6	0.0833	1
5	0.0771	1			6	0.1038	1
5	0.0545	1			6	0.119	1
2	0.0943	1			7	0.1113	1
2	0.0821	1			3	0.0621	1
3	0.0947	1			4	0.0558	1
3	0.1317	1			4	0.059	1
4	0.1161	1			4	0.0666	1
4	0.1727	1			5	0.0995	1
4	0.095	1			5	0.1016	1
4	0.0843	1			5	0.0775	1
2	0.0913	1			5	0.0829	1
4	0.0676	1			5	0.1059	1
4	0.0425	1			5	0.1321	1
4	0.0699	1			5	0.0869	1
3	0.0776	1			5	0.1413	1
3	0.0819	1			5	0.0809	1
4	0.0397	1			5	0.1129	1
4	0.0474	1			5	0.0655	1
5	0.1097	1			5	0.095	1
5	0.0354	1			6	0.0886	1
6	0.1192	1			6	0.1065	1
6	0.0357	1			6	0.1214	1
6	0.0736	1			6	0.0606	1
6	0.0723	1			6	0.1111	1
6	0.0747	1			6	0.0989	1
6	0.0762	1			6	0.1205	1
6	0.0558	1			6	0.1557	1
1	0.1015	1			6	0.071	1
4	0.1032	1			7	0.1111	1
4	0.0997	1			7	0.1095	1
5	0.0804	1			7	0.0917	1
5	0.0857	1			7	0.0218	1
5	0.0442	1			3	0.1075	1
5	0.0377	1			3	0.1058	1
3	0.0967	1			4	0.0238	1
3	0.1552	1			4	0.0223	1
3	0.1235	1			4	0.0589	1
3	0.0758	1			4	0.0533	1
3	0.0946	1			5	0.1035	1
4	0.1614	1			5	0.0608	1
4	0.1157	1			5	0.0856	1
4	0.078	1			5	0.0156	1
4	0.0911	1			5	0.0606	1
5	0.0617	1			5	0.071	1
5	0.0583	1			6	0.05	1
5	0.0663	1			6	0.0677	1
6	0.0699	1			3	0.0447	1
					3	0.1064	1
					3	0.047	1
					5	0.0594	1
					5	0.0504	1
					5	0.0401	1
					5	0.0813	1
					5	0.1005	1
					5	0.044	1
					5	0.0531	1
					5	0.0715	1
					5	0.0708	1
					6	0.0755	1
					6	0.075	1
					6	0.0815	1
					6	0.0581	1
