# Supplementary material for: Slowdown of growth controls cellular differentiation
Source: Mol Syst Biol. 2016 May 23;12(5):871. doi: 10.15252/msb.20156691 (PMC5289222; doi:10.15252/msb.20156691)
Supplement: Supplementary file 8 — Source Data for Figure 4 [file MSB-12-871-s006.xlsx]

## Sheet: Fig.4DE
Fig. 4DE
iTrans-0F + 5uM IPTG at T0			iTrans-0F + 5uM IPTG at T36
Time (hr)	P0A-CFP Promoter Activity (au)		Time (hr)	P0A-CFP Promoter Activity (au)
0.5	0.3297		0.5	0.1392
1	0.266		1	0.137
1.5	0.204		1.5	0.13
2	0.1524		2	0.121
3	0.0996		2.5	0.1136
3.5	0.0907		3	0.1034
4	0.0823		3.5	0.0948
4.5	0.0715		4.5	0.0846
5	0.0648		5	0.0843
5.5	0.0696		5.5	0.0857
6.5	0.0979		6	0.084
7	0.1012		6.5	0.0825
7.5	0.0963		7	0.0787
8	0.0969		8	0.0576
9	0.1469		8.5	0.0405
9.5	0.1868		9	0.023
10	0.219		9.5	0.0112
10.5	0.2292		10	0.0058
11	0.2131		10.5	0.0054
11.5	0.1814		11.5	0.0111
12	0.1526		12	0.0169
12.5	0.1407		12.5	0.0219
13.5	0.1685		13	0.0237
14	0.1921		13.5	0.023
14.5	0.2082		14	0.0211
15	0.2073		14.5	0.0205
15.5	0.1866		15	0.0221
16	0.1517		15.5	0.0239
16.5	0.1148		16	0.0267
17	0.0879		16.5	0.0319
17.5	0.0763		17	0.0393
18.5	0.0862		18	0.0568
19	0.0982		18.5	0.065
19.5	0.1116		19	0.0711
20	0.1291		19.5	0.0731
20.5	0.1548		20	0.0695
21	0.1911		20.5	0.0657
21.5	0.235		21	0.0647
22	0.278		21.5	0.0662
22.5	0.3102		22	0.0709
23	0.3227		22.5	0.0759
23.5	0.3104		23	0.0813
24	0.2752		23.5	0.0848
24.5	0.2265		24	0.0881
25	0.1782		24.5	0.0918
25.5	0.1426		25	0.0959
26	0.1265		25.5	0.0975
27	0.1494		26	0.0953
27.5	0.1782		27	0.0909
28	0.2089		27.5	0.0971
28.5	0.2356		28	0.1052
29	0.2573		28.5	0.107
29.5	0.2786		29	0.1063
30	0.3053		29.5	0.1098
30.5	0.3406		30	0.1151
31	0.3811		30.5	0.1202
31.5	0.4197		31	0.1241
32	0.4509		31.5	0.1299
32.5	0.4717		32	0.1389
33	0.4802		32.5	0.1478
33.5	0.4739		33	0.1539
34	0.4516		33.5	0.1566
34.5	0.4146		34	0.1518
35	0.3674		34.5	0.1458
35.5	0.3177		35	0.1438
36	0.2719		35.5	0.1459
36.5	0.2294		36	0.147
37	0.1891		36.5	0.1461
37.5	0.1525		37.5	0.1274
38	0.1226		38	0.1122
38.5	0.1016		38.5	0.1104
39	0.0898		39	0.1168
39.5	0.0838		39.5	0.1206
			40	0.1194
			40.5	0.1209
			41	0.1281
			41.5	0.1426
			42	0.1586
			42.5	0.1783
			43	0.203
			43.5	0.2279
			44	0.2482
			44.5	0.2564
			45.5	0.2345
			46	0.2332
			46.5	0.2487
			47	0.2696
			47.5	0.2928
			48	0.3387
			48.5	0.3931
			49	0.4367
			49.5	0.4672
			50	0.4913
			50.5	0.516
			51	0.5408
			51.5	0.5642
			52	0.5585
			52.5	0.5345
			53	0.5135
			53.5	0.5058
			54	0.4654
			54.5	0.4056
			55	0.314
			55.5	0.2087
			56	0.1549
			56.5	0.1331

## Sheet: Fig. 4HI
iTrans-0F + 5uM IPTG at T0				iTrans-0F + 5uM IPTG at T36
Generation #	Growth Rate (hr-1)	Cellfate (veg=0, spore=1)		Generation #	Growth Rate (hr-1)	Cellfate (veg=0, spore=1)
1	0.1922	0		1	0.1793	0
2	0.1014	1		2	0.097	1
2	0.1149	0		2	0.167	0
3	0.0995	1		3	0.1376	0
3	0.1466	0		3	0.1168	1
4	0.0985	1		4	0.0841	0
4	0.1218	0		4	0.039	0
5	0.0967	0		1	0.1631	0
5	0.0714	0		2	0.1771	0
6	0.0477	1		2	0.1819	0
6	0.0769	0		3	0.1183	0
7	0.0383	0		3	0.1246	0
7	0.0494	0		3	0.1481	0
8	0.0409	0		3	0.1792	0
8	0.0251	0		4	0.1031	0
1	0.1988	0		4	0.087	0
2	0.2006	0		4	0.0692	0
2	0.1727	0		4	0.0933	0
3	0.1613	0		4	0.0745	0
3	0.1189	1		4	0.0937	0
3	0.1454	1		4	0.092	0
3	0.1258	1		4	0.0936	0
4	0.1086	1		5	0.0618	0
4	0.1135	0		5	0.0741	0
5	0.1086	0		5	0.0702	0
5	0.1206	0		5	0.0587	0
6	0.0674	1		5	0.0507	0
6	0.0744	0		5	0.063	0
6	0.0747	0		5	0.0483	0
6	0.0778	0		5	0.0566	0
7	0.0569	1		5	0.0757	0
7	0.0423	0		5	0.0613	0
7	0.0692	1		5	0.0908	0
7	0.0499	0		5	0.0657	0
7	0.0601	0		5	0.0524	0
7	0.0264	1		5	0.0567	0
8	0.0353	0		6	0.0348	0
8	0.0412	0		6	0.0654	0
8	0.0307	0		6	0.0644	0
8	0.0258	0		6	0.0588	0
1	0.2247	0		6	0.0602	0
2	0.1206	1		6	0.0618	0
2	0.1344	1		6	0.0405	0
1	0.2096	0		6	0.0624	0
2	0.1377	0		6	0.0278	0
2	0.1556	0		6	0.038	0
3	0.1239	1		6	0.0421	0
3	0.1184	1		6	0.0401	0
3	0.1044	1		6	0.0435	0
3	0.1005	1		6	0.059	0
1	0.2047	0		6	0.0478	0
2	0.1673	0		6	0.0298	1
2	0.1064	1		6	0.0486	0
3	0.1059	0		6	0.0119	0
3	0.1169	0		6	0.0313	1
4	0.0821	1		6	0.0328	1
4	0.0761	1		6	0.0339	0
4	0.073	0		6	0.0398	0
4	0.0888	0		6	0.027	1
5	0.0597	0		6	0.0502	0
5	0.0579	0		6	0.0452	0
6	0.0393	0		6	0.0307	1
6	0.0334	0		6	0.0296	0
6	0.0502	1		6	0.0085	0
6	0.0391	0		7	0.0609	0
7	0.0537	0		7	0.0261	1
7	0.0189	0		7	0.0526	0
7	0.0473	0		7	0.0255	1
7	0.0383	0		7	0.0271	1
1	0.1912	0		7	0.0669	0
2	0.196	0		7	0.0449	1
2	0.1369	0		7	0.0261	1
3	0.1331	0		7	0.029	1
3	0.1002	0		7	0.0233	0
3	0.1635	1		7	0.032	1
3	0.1329	0		7	0.0237	1
4	0.0643	1		7	0.0304	1
4	0.1048	1		7	0.0342	1
4	0.0976	1		7	0.0195	0
4	0.092	1		7	0.036	0
4	0.061	0		7	0.0277	1
4	0.1385	0		7	0.0034	1
5	0.0523	0		8	0.0328	1
5	0.0262	0		8	0.0376	1
6	0.0688	0		7	0.0204	1
6	0.042	1		7	0.0304	1
7	0.0408	1		8	0.0313	1
7	0.0557	0		8	0.0323	1
8	0.0244	0		7	0.0332	1
8	0.076	0		7	0.0407	1
1	0.2382	0		7	0.0277	1
2	0.1757	0		7	0.0217	1
2	0.1596	0		7	0.0334	1
3	0.1568	0		7	0.0345	1
3	0.1558	1		7	0.0289	1
3	0.1118	0		7	0.0185	1
3	0.1093	1		8	0.0197	1
4	0.0732	1		8	0.0368	1
4	0.1431	0		7	0.0237	1
4	0.0832	1		7	0.0374	1
4	0.0846	1		7	0.0233	1
5	0.1044	1		7	0.0296	1
5	0.1054	0		7	0.034	1
6	0.0644	0		7	0.0119	1
6	0.0563	1		7	0.0537	1
7	0.0355	0		7	0.0628	1
7	0.0354	0
8	0.0564	0
1	0.202	0
2	0.1547	0
2	0.1289	1
3	0.1179	0
3	0.1275	1
4	0.0962	1
4	0.0729	1
