# Supplementary material for: Slowdown of growth controls cellular differentiation
Source: Mol Syst Biol. 2016 May 23;12(5):871. doi: 10.15252/msb.20156691 (PMC5289222; doi:10.15252/msb.20156691)
Supplement: Supplementary file 9 — Source Data for Figure 5 [file MSB-12-871-s007.xlsx]

## Sheet: Fig. 5E
Fig. 5E
	Phsp-KinA-GFP				WT			Phsp-KinA-GFP				WT
	0.5	2	5	7.5				0.5	2	5	7.5
Growth threshold (hr-1)	0.0673	0.1286	0.1713	0.3305	0.1655		KinA-GFP threshold (au)	119.292	132.418	128.031	123.767	133.816
Std. Error	0.0229	0.0403	0.0347	0.0845	0.0298		Std. Error	22.1042	46.1026	26.4399	30.3322	28.0296
N	211	19	40	25	56		N	211	19	40	25	56
